# Supplementary material for: Single-Cell and Spatial Transcriptomics Reveal That TXNIP and BIRC3 Contribute to Human Prostate Tumor Progression
Source: Cells. 2026 Apr 2;15(7):647. doi: 10.3390/cells15070647 (PMC13072731; doi:10.3390/cells15070647)
Supplement: Supplementary file 1 [file cells-15-00647-s001.zip › Supplementary Tables.xlsx]

## Sheet: List of Supplementary Tables
Supplementary Table S1	Cluster Annotation for Cell Types
Supplementary Table S2	Percentage for Cell Types
Supplementary Table S3	Markers in Normal-Tumor Group
Supplementary Table S4	Full list of Pathways (Biological Process, Molecular Function, Cellular Component and KEGG Pathway Enrichment Analysis) for each cell type in prostate cancer

## Sheet: Table S1
Supplementary Table S1. Cluster Annotation for Cell Types
Cluster number	Cell Types
C0	Epithelial cells
C1	Epithelial cells
C2	Epithelial cells
C3	Epithelial cells
C4	Monocyte
C5	Epithelial cells
C6	Epithelial cells
C7	T cells
C8	Endothelial cells
C9	Epithelial cells
C10	Epithelial cells
C11	B cell
C12	Fibroblasts
C13	Endothelial cells
C14	Neutrophils
C15	Monocyte
C16	Epithelial cells

## Sheet: Table S2
Supplementary Table S2. Percentage for Cell Types
Sample	CellType	Value
Tumor_1	Epithelial cells	72.9191090269637
Tumor_2	Epithelial cells	71.8535469107552
Tumor_3	Epithelial cells	56.9444444444444
Tumor_4	Epithelial cells	71.118530884808
Tumor_5	Epithelial cells	69.922480620155
Tumor_6	Epithelial cells	79.3023255813954
Tumor_7	Epithelial cells	63.2398753894081
Normal_1	Epithelial cells	70.4697986577181
Normal_2	Epithelial cells	83.9285714285714
Normal_3	Epithelial cells	87.8850102669405
Normal_4	Epithelial cells	79.0322580645161
Normal_5	Epithelial cells	85.9095688748686
Normal_6	Epithelial cells	80.8394160583942
Normal_7	Epithelial cells	60.3322949117342
Normal_8	Epithelial cells	63.3251833740831
Tumor_1	Monocyte	13.7162954279015
Tumor_2	Monocyte	12.1281464530893
Tumor_3	Monocyte	10.7142857142857
Tumor_4	Monocyte	8.84808013355593
Tumor_5	Monocyte	10.077519379845
Tumor_6	Monocyte	7.44186046511628
Tumor_7	Monocyte	5.76323987538941
Normal_1	Monocyte	7.15883668903803
Normal_2	Monocyte	10.4591836734694
Normal_3	Monocyte	8.62422997946612
Normal_4	Monocyte	9.13978494623656
Normal_5	Monocyte	9.88433228180862
Normal_6	Monocyte	7.48175182481752
Normal_7	Monocyte	10.4880581516096
Normal_8	Monocyte	10.1466992665037
Tumor_1	T cells	5.86166471277843
Tumor_2	T cells	9.61098398169336
Tumor_3	T cells	25.7936507936508
Tumor_4	T cells	15.5258764607679
Tumor_5	T cells	6.82170542635659
Tumor_6	T cells	2.55813953488372
Tumor_7	T cells	1.40186915887851
Normal_1	T cells	1.34228187919463
Normal_2	T cells	3.8265306122449
Normal_3	T cells	2.05338809034908
Normal_4	T cells	9.2741935483871
Normal_5	T cells	2.10304942166141
Normal_6	T cells	5.10948905109489
Normal_7	T cells	1.24610591900311
Normal_8	T cells	3.42298288508557
Tumor_1	Endothelial cells	2.34466588511137
Tumor_2	Endothelial cells	2.2883295194508
Tumor_3	Endothelial cells	1.78571428571429
Tumor_4	Endothelial cells	1.83639398998331
Tumor_5	Endothelial cells	5.73643410852713
Tumor_6	Endothelial cells	5.11627906976744
Tumor_7	Endothelial cells	16.9781931464174
Normal_1	Endothelial cells	10.9619686800895
Normal_2	Endothelial cells	1.27551020408163
Normal_3	Endothelial cells	0.410677618069815
Normal_4	Endothelial cells	0.940860215053763
Normal_5	Endothelial cells	0.841219768664564
Normal_6	Endothelial cells	3.64963503649635
Normal_7	Endothelial cells	15.7840083073728
Normal_8	Endothelial cells	13.080684596577
Tumor_1	B cells	1.52403282532239
Tumor_2	B cells	1.25858123569794
Tumor_3	B cells	0.595238095238095
Tumor_4	B cells	1.0016694490818
Tumor_5	B cells	3.56589147286822
Tumor_6	B cells	2.32558139534884
Tumor_7	B cells	6.69781931464174
Normal_1	B cells	4.47427293064877
Normal_2	B cells	0
Normal_3	B cells	0.82135523613963
Normal_4	B cells	0.940860215053763
Normal_5	B cells	0.630914826498423
Normal_6	B cells	1.64233576642336
Normal_7	B cells	7.06126687435099
Normal_8	B cells	6.96821515892421
Tumor_1	Fibroblasts	2.93083235638922
Tumor_2	Fibroblasts	2.63157894736842
Tumor_3	Fibroblasts	0.396825396825397
Tumor_4	Fibroblasts	0.1669449081803
Tumor_5	Fibroblasts	3.10077519379845
Tumor_6	Fibroblasts	2.32558139534884
Tumor_7	Fibroblasts	5.9190031152648
Normal_1	Fibroblasts	4.02684563758389
Normal_2	Fibroblasts	0.510204081632653
Normal_3	Fibroblasts	0.205338809034908
Normal_4	Fibroblasts	0.134408602150538
Normal_5	Fibroblasts	0
Normal_6	Fibroblasts	0.72992700729927
Normal_7	Fibroblasts	5.08826583592939
Normal_8	Fibroblasts	2.68948655256724
Tumor_1	Neutrophils	0.703399765533412
Tumor_2	Neutrophils	0.22883295194508
Tumor_3	Neutrophils	3.76984126984127
Tumor_4	Neutrophils	1.5025041736227
Tumor_5	Neutrophils	0.775193798449612
Tumor_6	Neutrophils	0.930232558139535
Tumor_7	Neutrophils	0
Normal_1	Neutrophils	1.56599552572707
Normal_2	Neutrophils	0
Normal_3	Neutrophils	0
Normal_4	Neutrophils	0.537634408602151
Normal_5	Neutrophils	0.630914826498423
Normal_6	Neutrophils	0.547445255474453
Normal_7	Neutrophils	0
Normal_8	Neutrophils	0.366748166259169

## Sheet: Table S3
Supplementary Table S3. Markers in Normal-Tumor Group
Cell Type = Epithelial cells									Cell Type = Monocyte									Cell Type = T cells									Cell Type = Endothelial cells									Cell Type = B cell									Cell Type = Fibroblasts
Gene	p_val	avg_log2FC	pct.1	pct.2	p_val_adj	cluster	Gene		Gene	p_val	avg_log2FC	pct.1	pct.2	p_val_adj	cluster	Gene		Gene	p_val	avg_log2FC	pct.1	pct.2	p_val_adj	cluster	Gene		Gene	p_val	avg_log2FC	pct.1	pct.2	p_val_adj	cluster	Gene		Gene	p_val	avg_log2FC	pct.1	pct.2	p_val_adj	cluster	Gene		Gene	p_val	avg_log2FC	pct.1	pct.2
LTF.5	1.26058481931988e-215	5.11759776297112	0.749	0.391	2.52116963863975e-212	Epithelial cells	LTF		IL8.10	2.44318879048899e-31	5.71501529436774	0.852	0.252	4.88637758097798e-28	Monocyte	IL8		IL7R.4	2.83388200941244e-250	5.32498664078946	0.773	0.284	5.66776401882487e-247	T cells	IL7R		ENPP2.2	2.45003362064681e-111	4.97363888917926	0.904	0.089	4.90006724129362e-108	Endothelial cells	ENPP2		MYH11.1	1.48660933238535e-261	7.14873714506392	0.986	0.151	2.97321866477071e-258	B cell	MYH11		DCN.3	0	5.8469859504945	0.931	0.086
MMP7.9	2.40442628458772e-239	4.89590680618871	0.91	0.265	4.80885256917545e-236	Epithelial cells	MMP7		S100A9.1	8.11727290844625e-71	5.6692526197682	0.944	0.107	1.62345458168925e-67	Monocyte	S100A9		TRBC2.4	0	4.5996164592148	0.811	0.199	0	T cells	TRBC2		IGFBP3.11	3.41103784480954e-52	4.76615258124893	0.916	0.299	6.82207568961907e-49	Endothelial cells	IGFBP3		RGS5.1	2.11125646096125e-207	5.69285763970849	0.939	0.172	4.22251292192251e-204	B cell	RGS5		COL1A2.4	6.84074966981699e-299	5.61055440702136	0.926	0.124
KRT15.1	0	4.52229428521767	0.905	0.318	0	Epithelial cells	KRT15		HLA-DPA1.3	0	5.28564638504482	0.98	0.366	0	Monocyte	HLA-DPA1		CCL5.1	1.52271010459894e-302	4.45827577296226	0.762	0.174	3.04542020919787e-299	T cells	CCL5		VWF	0	4.70650892696559	0.901	0.087	0	Endothelial cells	VWF		ACTA2.1	2.00490215535237e-254	5.39270341473667	0.961	0.122	4.00980431070473e-251	B cell	ACTA2		FBLN1.1	2.21551869033233e-175	5.52932354027032	0.944	0.212
CP.10	9.22601534362634e-224	4.10442584338328	0.886	0.246	1.84520306872527e-220	Epithelial cells	CP		HLA-DRA.4	0	5.25640472529068	0.992	0.35	0	Monocyte	HLA-DRA		CXCR4.7	6.85154926480782e-290	3.94184804106845	0.882	0.314	1.37030985296156e-286	T cells	CXCR4		SEMA3G	4.91224276155546e-123	4.32047967930471	0.855	0.07	9.82448552311093e-120	Endothelial cells	SEMA3G		TAGLN.5	1.26745989077888e-177	5.10388817567394	0.929	0.217	2.53491978155776e-174	B cell	TAGLN		C7.2	7.78335424921492e-176	4.8507635803938	0.713	0.099
OLFM4.6	8.66766162453648e-16	4.01931077285452	0.429	0.23	1.7335323249073e-12	Epithelial cells	OLFM4		HLA-DPB1.4	0	4.88305431919034	0.98	0.336	0	Monocyte	HLA-DPB1		CD8A.1	5.15352732144596e-210	3.74892873101185	0.626	0.144	1.03070546428919e-206	T cells	CD8A		FLT1	0	4.10681355626527	0.842	0.112	0	Endothelial cells	FLT1		MYL9.6	6.91874770090662e-175	4.7243362600896	0.936	0.32	1.38374954018132e-171	B cell	MYL9		IGFBP5.8	2.55962518644561e-116	4.76640258164757	0.921	0.419
RARRES1.10	2.38246396088472e-184	4.00875230100912	0.88	0.317	4.76492792176944e-181	Epithelial cells	RARRES1		HLA-DRB1.4	0	4.8359084823645	0.99	0.32	0	Monocyte	HLA-DRB1		ETS1.5	1.88190969672307e-207	3.53565208100057	0.765	0.288	3.76381939344614e-204	T cells	ETS1		SELE	3.31319353816466e-109	4.10428677667344	0.537	0.06	6.62638707632931e-106	Endothelial cells	SELE		MYLK.6	2.1577349902968e-157	4.30704029814274	0.893	0.26	4.3154699805936e-154	B cell	MYLK		IGF1.9	5.13061554293945e-113	4.73673473172163	0.806	0.236
KRT5.1	0	3.8746657359611	0.86	0.312	0	Epithelial cells	KRT5		IL1B	0	4.74284014895683	0.752	0.067	0	Monocyte	IL1B		PTPRC.6	0	3.48196977182293	0.87	0.233	0	T cells	PTPRC		SPARCL1.6	0	4.03705988587126	0.972	0.293	0	Endothelial cells	SPARCL1		C11orf96.2	8.12042970127272e-134	4.20909377070679	0.846	0.202	1.62408594025454e-130	B cell	C11orf96		LTBP4.7	8.91435597600433e-115	4.56130746663536	0.875	0.302
PIGR.7	3.85421853817948e-108	3.63553073722266	0.73	0.258	7.70843707635897e-105	Epithelial cells	PIGR		VCAN.2	9.45929750516748e-34	4.6949914737119	0.741	0.171	1.8918595010335e-30	Monocyte	VCAN		CD96.1	1.01073970575322e-288	3.33919563750544	0.655	0.131	2.02147941150645e-285	T cells	CD96		SDPR.7	4.49962410870021e-195	3.98952547265891	0.794	0.219	8.99924821740042e-192	Endothelial cells	SDPR		CALD1.8	1.00776673195322e-170	4.07765517861778	0.971	0.46	2.01553346390643e-167	B cell	CALD1		APOD.2	1.71544413434249e-82	4.53986924368018	0.662	0.147
SLC14A1.1	0	3.14011339102993	0.784	0.261	0	Epithelial cells	SLC14A1		FPR1.1	2.81988298020255e-84	4.62457137035615	0.87	0.074	5.6397659604051e-81	Monocyte	FPR1		TNFAIP3.6	8.4633466927938e-198	3.31933945815556	0.837	0.439	1.69266933855876e-194	T cells	TNFAIP3		GPR116.1	1.05724004262401e-99	3.9560517676439	0.904	0.086	2.11448008524803e-96	Endothelial cells	GPR116		FLNA.6	5.10686258164777e-139	4.04145654800538	0.889	0.367	1.02137251632955e-135	B cell	FLNA		LUM.1	0	4.48638206150525	0.796	0.019
ORM1.2	2.70767415108571e-220	2.96903431938345	0.731	0.361	5.41534830217141e-217	Epithelial cells	ORM1		S100A8	0	4.58285698110244	0.87	0.005	0	Monocyte	S100A8		BTG1.6	2.21134957761404e-259	3.29946663195357	0.947	0.624	4.42269915522809e-256	T cells	BTG1		PLVAP	0	3.94787917243189	0.82	0.118	0	Endothelial cells	PLVAP		MCAM.3	8.48924296956279e-161	3.95163545671679	0.775	0.137	1.69784859391256e-157	B cell	MCAM		CFD.2	9.95093369664885e-102	4.47403555952567	0.759	0.209
LAMB3.1	0	2.90776517124713	0.782	0.293	0	Epithelial cells	LAMB3		G0S2.3	6.22614314907008e-22	4.55704078817565	0.704	0.152	1.24522862981402e-18	Monocyte	G0S2		CD69.5	3.69942770623151e-175	3.24534218748045	0.649	0.214	7.39885541246302e-172	T cells	CD69		FN1.11	7.34057082842351e-45	3.92436637158807	0.892	0.312	1.4681141656847e-41	Endothelial cells	FN1		SLIT3	2.76638479759517e-300	3.75067181124576	0.814	0.073	5.53276959519033e-297	B cell	SLIT3		MATN2.9	9.74383933261684e-102	4.00432869165866	0.819	0.28
KRT19	0	2.87084862386548	0.806	0.349	0	Epithelial cells	KRT19		CD74.3	0	4.55266025506894	0.995	0.467	0	Monocyte	CD74		GZMB	6.99334701510837e-139	3.15125559460865	0.471	0.107	1.39866940302167e-135	T cells	GZMB		EMP1.7	2.83877722223277e-131	3.88523059929201	0.77	0.379	5.67755444446555e-128	Endothelial cells	EMP1		LMOD1.1	4.52778152176791e-163	3.74565717740945	0.718	0.105	9.05556304353581e-160	B cell	LMOD1		MMP2.1	4.50463942151383e-182	3.99802075834935	0.755	0.108
F3.1	0	2.80574095804367	0.825	0.292	0	Epithelial cells	F3		THBS1.9	0.000291063033577091	4.51197462641965	0.556	0.407	0.582126067154182	Monocyte	THBS1		CD3D	5.33833168855204e-251	3.14648591202412	0.608	0.09	1.06766633771041e-247	T cells	CD3D		CLDN5.10	8.01787995596694e-43	3.88280812105243	0.867	0.306	1.60357599119339e-39	Endothelial cells	CLDN5		COL14A1.1	0	3.63678663408824	0.839	0.049	0	B cell	COL14A1		FN1.10	4.79642940346031e-92	3.93084558167363	0.806	0.306
SLC26A4.2	4.7411597822391e-133	2.78015251811946	0.601	0.257	9.4823195644782e-130	Epithelial cells	SLC26A4		HLA-DQB1.4	0	4.31379440070182	0.908	0.215	0	Monocyte	HLA-DQB1		TRAC.1	5.78045403472435e-284	3.04420897066138	0.583	0.101	1.15609080694487e-280	T cells	TRAC		TIMP3.10	1.48661367580702e-55	3.75873436794893	0.976	0.367	2.97322735161405e-52	Endothelial cells	TIMP3		IGFBP7.11	3.90951887197927e-182	3.61970450638552	0.971	0.345	7.81903774395854e-179	B cell	IGFBP7		COL6A3.1	0	3.87477987009328	0.759	0.047
SCGB1A1.1	4.3781153849849e-08	2.76218074526856	0.279	0.122	8.75623076996979e-05	Epithelial cells	SCGB1A1		HLA-DQA1.1	0	4.28717226062105	0.904	0.142	0	Monocyte	HLA-DQA1		ZFP36L2.6	6.59000001192914e-193	3.01903636952551	0.86	0.536	1.31800000238583e-189	T cells	ZFP36L2		PTPRB.1	8.26349626479645e-87	3.66831148978238	0.892	0.1	1.65269925295929e-83	Endothelial cells	PTPRB		SYNPO2.2	3.67366402252322e-127	3.60257131455279	0.782	0.2	7.34732804504644e-124	B cell	SYNPO2		SPARC.4	4.65349751107496e-136	3.81755871766192	0.866	0.212
SOD2.5	1.61714201583109e-223	2.75148040531887	0.893	0.577	3.23428403166218e-220	Epithelial cells	SOD2		OSM.1	4.51290290884031e-40	4.27549481348078	0.63	0.064	9.02580581768063e-37	Monocyte	OSM		KIAA1551.3	7.5515188110997e-131	3.00855591755618	0.691	0.374	1.51030376221994e-127	T cells	KIAA1551		A2M.2	3.70323564828892e-305	3.62595999331799	0.941	0.184	7.40647129657783e-302	Endothelial cells	A2M		ADAMTS1.10	3.27409234420949e-108	3.58965971878982	0.829	0.307	6.54818468841898e-105	B cell	ADAMTS1		PPAP2B.11	9.4236580277444e-97	3.81734416911874	0.829	0.285
TGM2.8	5.60318649160402e-90	2.72461598595626	0.808	0.438	1.1206372983208e-86	Epithelial cells	TGM2		FCGR3B	1.9819206025478e-34	4.26086341571921	0.537	0.063	3.96384120509559e-31	Monocyte	FCGR3B		SLA.6	1.12259838284445e-127	2.86144905329707	0.612	0.217	2.24519676568889e-124	T cells	SLA		TM4SF1.7	5.13965289604294e-40	3.60420392010852	0.855	0.296	1.02793057920859e-36	Endothelial cells	TM4SF1		TIMP3.8	6.54781820232119e-176	3.51043255154545	0.971	0.355	1.30956364046424e-172	B cell	TIMP3		CCDC80.2	1.42849194789083e-148	3.81604735204706	0.755	0.138
PLA2G2A.3	2.86182607663556e-223	2.72369047158379	0.858	0.433	5.72365215327111e-220	Epithelial cells	PLA2G2A		GPR183	0	4.1961800192245	0.816	0.125	0	Monocyte	GPR183		SPOCK2	2.09726067826711e-166	2.82808147088805	0.547	0.115	4.19452135653423e-163	T cells	SPOCK2		SLCO2A1.1	5.86395373178778e-265	3.60032184641578	0.804	0.145	1.17279074635756e-261	Endothelial cells	SLCO2A1		FHL1	2.12394591952846e-121	3.34181982870778	0.671	0.122	4.24789183905691e-118	B cell	FHL1		COL3A1.3	2.02402688921529e-125	3.78239800591052	0.657	0.117
GPRC5A.6	2.20729337484814e-96	2.72283767777498	0.724	0.292	4.41458674969628e-93	Epithelial cells	GPRC5A		TREM1.1	2.01086236290418e-69	4.18668786818475	0.722	0.033	4.02172472580836e-66	Monocyte	TREM1		CD2.1	1.19287259750818e-186	2.81552323629915	0.56	0.132	2.38574519501635e-183	T cells	CD2		A2M.5	3.72440483217093e-63	3.53044348606322	1	0.215	7.44880966434186e-60	Endothelial cells	A2M		TPM2.1	1.06108959055121e-105	3.28906799722553	0.689	0.145	2.12217918110241e-102	B cell	TPM2		C1S.9	6.32864096788171e-85	3.78234096755571	0.815	0.369
ELF3.5	6.48747825398349e-144	2.71040625352865	0.91	0.398	1.2974956507967e-140	Epithelial cells	ELF3		PTGS2.13	9.64857583517139e-24	4.18595336287656	0.815	0.334	1.92971516703428e-20	Monocyte	PTGS2		PDE4D.1	3.16534075310839e-89	2.73103096107461	0.612	0.382	6.33068150621677e-86	T cells	PDE4D		ADAMTS1.12	2.70817186057192e-42	3.52113294579359	0.88	0.317	5.41634372114384e-39	Endothelial cells	ADAMTS1		MAP1B.7	5.2998898697547e-84	3.25824389980484	0.768	0.301	1.05997797395094e-80	B cell	MAP1B		CRISPLD2.8	3.55305056063142e-102	3.73757679011491	0.875	0.341
LXN.6	4.58356779205543e-120	2.70551874693766	0.79	0.337	9.16713558411085e-117	Epithelial cells	LXN		SRGN.13	2.09352790493463e-36	4.18339759816955	0.981	0.344	4.18705580986925e-33	Monocyte	SRGN		CYTIP.1	5.70105414562424e-227	2.71524026277032	0.622	0.154	1.14021082912485e-223	T cells	CYTIP		C10orf10.10	1.95002691118105e-30	3.49538188425996	0.795	0.254	3.9000538223621e-27	Endothelial cells	C10orf10		SPARCL1.9	5.07136497366922e-167	3.23172784059218	0.961	0.308	1.01427299473384e-163	B cell	SPARCL1		COL6A1.9	8.10550381669245e-90	3.62037429402841	0.792	0.295
ATP1B1.7	2.1229794101592e-122	2.64658100960341	0.832	0.376	4.24595882031841e-119	Epithelial cells	ATP1B1		C5AR1.2	1.09624813334995e-74	4.16202957372623	0.907	0.075	2.19249626669991e-71	Monocyte	C5AR1		CCL4.1	4.46178410946178e-89	2.71259079047691	0.442	0.111	8.92356821892357e-86	T cells	CCL4		IFI27	0	3.46813482908655	0.741	0.075	0	Endothelial cells	IFI27		RCAN2.1	1.31077721617653e-67	3.17906275074839	0.657	0.166	2.62155443235307e-64	B cell	RCAN2		MGP.10	4.18661687103817e-92	3.54933799331935	0.796	0.255
SLPI.6	1.41561311519507e-100	2.60126450985903	0.694	0.233	2.83122623039014e-97	Epithelial cells	SLPI		HLA-DRB5.2	0	4.08663280580037	0.862	0.207	0	Monocyte	HLA-DRB5		FYN.7	8.42899774076639e-135	2.69460515622761	0.575	0.223	1.68579954815328e-131	T cells	FYN		PTPRB	0	3.46343138856693	0.8	0.07	0	Endothelial cells	PTPRB		MRVI1	0	3.1090586923567	0.714	0.017	0	B cell	MRVI1		COL6A2.9	2.65086393720622e-84	3.52847240035654	0.778	0.314
KRT19.8	3.74031808449705e-119	2.53400812735325	0.877	0.391	7.4806361689941e-116	Epithelial cells	KRT19		SAMSN1.3	3.81082808540936e-52	4.00443762065041	0.944	0.153	7.62165617081873e-49	Monocyte	SAMSN1		FYB.1	3.13700611505097e-160	2.68784207624617	0.626	0.156	6.27401223010193e-157	T cells	FYB		APOLD1.1	9.37700487405132e-165	3.45318079618666	0.725	0.125	1.87540097481026e-161	Endothelial cells	APOLD1		TNS1.9	1.25485601875282e-75	3.0637149649555	0.761	0.321	2.50971203750565e-72	B cell	TNS1		SFRP1.8	1.2848783789094e-18	3.3692106519783	0.505	0.281
S100P.8	1.26356230869885e-56	2.52021044330179	0.601	0.315	2.5271246173977e-53	Epithelial cells	S100P		LYZ.3	4.39683905455724e-14	3.97584820711457	0.63	0.177	8.79367810911449e-11	Monocyte	LYZ		ARHGDIB.7	1.87042966421041e-155	2.6171996353086	0.721	0.319	3.74085932842081e-152	T cells	ARHGDIB		DARC	0	3.45242184119947	0.667	0.041	0	Endothelial cells	DARC		MSRB3.1	2.15762694077536e-151	3.00326149946603	0.693	0.122	4.31525388155072e-148	B cell	MSRB3		TIMP2.9	4.63935187731175e-65	3.2196125380365	0.755	0.343
IGFBP3.8	4.0057073462355e-70	2.50565458552389	0.676	0.292	8.011414692471e-67	Epithelial cells	IGFBP3		PLAUR.11	5.05125184295781e-35	3.96585545042227	0.907	0.281	1.01025036859156e-31	Monocyte	PLAUR		RUNX3.1	8.83268569235823e-208	2.59083417211587	0.563	0.083	1.76653713847165e-204	T cells	RUNX3		SPRY1.4	1.66296415000438e-148	3.42960068961287	0.754	0.276	3.32592830000876e-145	Endothelial cells	SPRY1		NTRK2	1.69538659635132e-198	2.96253141535372	0.718	0.094	3.39077319270265e-195	B cell	NTRK2		AEBP1.1	1.00308656581349e-114	3.21897611472821	0.704	0.123
TFCP2L1.1	1.39559304044474e-167	2.49381936105706	0.631	0.284	2.79118608088947e-164	Epithelial cells	TFCP2L1		BCL2A1.1	1.07858867553453e-80	3.94679378047085	0.833	0.073	2.15717735106906e-77	Monocyte	BCL2A1		IKZF1.1	4.89223202970149e-202	2.58533613294223	0.596	0.13	9.78446405940298e-199	T cells	IKZF1		IGF2.1	4.80769876838159e-19	3.34412030178232	0.506	0.07	9.61539753676319e-16	Endothelial cells	IGF2		SYNM.4	1.78471940432276e-73	2.94198190202983	0.671	0.223	3.56943880864552e-70	B cell	SYNM		SERPINF1.12	4.12220872943714e-82	3.17340925529626	0.806	0.358
CFTR.4	9.62524334290175e-231	2.46996771313457	0.746	0.368	1.92504866858035e-227	Epithelial cells	CFTR		IFI30.3	0	3.92852211434311	0.793	0.265	0	Monocyte	IFI30		CNOT6L.4	1.33467408766698e-100	2.54619193051011	0.617	0.352	2.66934817533396e-97	T cells	CNOT6L		IGFBP7.8	2.70084037057155e-262	3.31745147400645	0.925	0.333	5.4016807411431e-259	Endothelial cells	IGFBP7		ITGA7	1.42253638262023e-132	2.87003965489913	0.682	0.111	2.84507276524046e-129	B cell	ITGA7		COL1A1.2	3.86335411161142e-74	3.15011726099506	0.606	0.171
LCN2.5	7.62542880151514e-81	2.46262214321665	0.51	0.243	1.52508576030303e-77	Epithelial cells	LCN2		NAMPT.10	3.56886449604221e-32	3.88126135727616	0.963	0.436	7.13772899208443e-29	Monocyte	NAMPT		ITK	1.62532748355863e-299	2.53951357218761	0.535	0.065	3.25065496711726e-296	T cells	ITK		IFI27.1	2.01920821254821e-61	3.31528821809883	0.819	0.102	4.03841642509643e-58	Endothelial cells	IFI27		ATP1A2	5.08712479896475e-284	2.85671899152581	0.689	0.053	1.01742495979295e-280	B cell	ATP1A2		PTGDS	0	3.11116878100297	0.579	0.016
FLRT3.1	0	2.39488057734096	0.76	0.266	0	Epithelial cells	FLRT3		IFITM2.12	2.90081405562027e-16	3.87783115969235	0.741	0.413	5.80162811124053e-13	Monocyte	IFITM2		ZNF331.5	1.36793995049566e-104	2.48131370427044	0.686	0.405	2.73587990099133e-101	T cells	ZNF331		ENG	2.96334182055079e-297	3.29115069622869	0.796	0.118	5.92668364110158e-294	Endothelial cells	ENG		APOLD1.2	1.16751328978229e-50	2.84398986345776	0.618	0.141	2.33502657956458e-47	B cell	APOLD1		PTN.8	3.99616754472895e-65	3.10817626597062	0.745	0.335
S100A6.6	6.03193423948186e-76	2.37199435692197	0.766	0.471	1.20638684789637e-72	Epithelial cells	S100A6		CD83.4	0	3.85616901798725	0.814	0.251	0	Monocyte	CD83		ARL4C.6	1.71609446229759e-108	2.47168952722775	0.66	0.383	3.43218892459519e-105	T cells	ARL4C		FBLN5.2	1.78225271581479e-50	3.27196058654972	0.735	0.17	3.56450543162957e-47	Endothelial cells	FBLN5		SORBS2.5	1.59110681227029e-38	2.83763467900152	0.632	0.342	3.18221362454058e-35	B cell	SORBS2		AKAP12.8	1.17012480094746e-63	3.1008045939734	0.75	0.351
LCN2.10	2.93682022256241e-76	2.3685978284731	0.619	0.252	5.87364044512481e-73	Epithelial cells	LCN2		FCN1	3.1158713925033e-257	3.80168787245509	0.796	0.02	6.23174278500661e-254	Monocyte	FCN1		RGS1.6	1.42133114944764e-169	2.46631125787804	0.785	0.31	2.84266229889528e-166	T cells	RGS1		EPAS1.7	9.44025075971545e-221	3.23436441589865	0.933	0.477	1.88805015194309e-217	Endothelial cells	EPAS1		AEBP1	1.41856999983721e-158	2.8297283701363	0.729	0.119	2.83713999967442e-155	B cell	AEBP1		GSN.10	1.14406997036628e-60	3.09503617079317	0.773	0.412
NEFH.2	0	2.36546152363164	0.971	0.438	0	Epithelial cells	NEFH		TYROBP	0	3.74723790458889	0.867	0.099	0	Monocyte	TYROBP		PTGER4.5	6.21973083012459e-91	2.45400783124848	0.562	0.298	1.24394616602492e-87	T cells	PTGER4		PIK3R3.10	2.59519596936235e-42	3.22415302737543	0.88	0.309	5.1903919387247e-39	Endothelial cells	PIK3R3		AOC3.1	4.20055038951898e-131	2.80241222743257	0.632	0.037	8.40110077903796e-128	B cell	AOC3		PDGFRA	0	3.00311419803986	0.62	0.026
NTN4.1	8.83368335708769e-195	2.35948662709328	0.676	0.281	1.76673667141754e-191	Epithelial cells	NTN4		CTSS.11	6.04728655642073e-33	3.74398340443449	0.944	0.367	1.20945731128415e-29	Monocyte	CTSS		SAMSN1.1	3.59024380601336e-126	2.4015467750565	0.535	0.133	7.18048761202672e-123	T cells	SAMSN1		EPAS1.11	1.03896016655838e-47	3.18826442175993	0.988	0.496	2.07792033311675e-44	Endothelial cells	EPAS1		FRZB	4.21285560888645e-74	2.75605748174156	0.546	0.042	8.4257112177729e-71	B cell	FRZB		SERPING1.8	4.47869858707844e-56	2.90861391942032	0.713	0.359
KRT7.4	4.21324246470886e-74	2.34837031967573	0.625	0.207	8.42648492941772e-71	Epithelial cells	KRT7		MS4A6A	0	3.7290539970736	0.806	0.026	0	Monocyte	MS4A6A		CD53.1	1.08126717587014e-221	2.39851474422867	0.612	0.121	2.16253435174027e-218	T cells	CD53		CD34	0	3.02735434250996	0.747	0.03	0	Endothelial cells	CD34		NOTCH3.1	6.7964228228717e-76	2.75252099331594	0.661	0.185	1.35928456457434e-72	B cell	NOTCH3		ALDH1A1.2	5.88216022986601e-56	2.90340181857528	0.565	0.158
DST.1	0	2.34055723557443	0.855	0.445	0	Epithelial cells	DST		NCF2.1	6.2220838146438e-61	3.72610226183565	0.796	0.121	1.24441676292876e-57	Monocyte	NCF2		SMAP2.5	1.21461673801762e-102	2.35750152948612	0.654	0.39	2.42923347603525e-99	T cells	SMAP2		GSN.7	3.66419954168567e-192	3.02550583933437	0.873	0.396	7.32839908337133e-189	Endothelial cells	GSN		MLTK.5	1.97596937879138e-40	2.69703261283826	0.657	0.353	3.95193875758277e-37	B cell	MLTK		C1R.12	1.71795944927159e-58	2.8986129330006	0.731	0.386
THSD4.1	4.38269532069095e-276	2.32350962593735	0.784	0.392	8.7653906413819e-273	Epithelial cells	THSD4		CD55.13	4.17483841270587e-27	3.69289240126625	0.889	0.362	8.34967682541174e-24	Monocyte	CD55		HLA-F.5	1.04554366853952e-93	2.31911034277098	0.637	0.389	2.09108733707905e-90	T cells	HLA-F		ABCG2	1.8069371213459e-271	3.00105075410926	0.608	0.025	3.6138742426918e-268	Endothelial cells	ABCG2		LTBP1.9	1.35724920454001e-63	2.68540157955244	0.693	0.299	2.71449840908001e-60	B cell	LTBP1		SULF1.1	5.53035271110183e-73	2.84162285901633	0.62	0.204
AGR2.7	3.76081436580067e-110	2.30828213672979	0.889	0.448	7.52162873160134e-107	Epithelial cells	AGR2		RGS1.3	0	3.68206750688059	0.932	0.279	0	Monocyte	RGS1		PIK3IP1.6	9.2320399471664e-83	2.31414942918463	0.58	0.348	1.84640798943328e-79	T cells	PIK3IP1		KDR	0	3.00102941715265	0.705	0.079	0	Endothelial cells	KDR		NEXN	5.54843424409408e-163	2.68383918602099	0.682	0.081	1.10968684881882e-159	B cell	NEXN		COL14A1.2	1.51665946838796e-171	2.84117362423735	0.62	0.059
SCUBE2.1	7.40297546911908e-297	2.29360785179998	0.741	0.305	1.48059509382382e-293	Epithelial cells	SCUBE2		LYZ	0	3.63770309741665	0.726	0.124	0	Monocyte	LYZ		GZMH	3.10509132605216e-101	2.25910735381317	0.335	0.021	6.21018265210432e-98	T cells	GZMH		LIFR.6	1.07786257810453e-166	2.98998807810703	0.855	0.418	2.15572515620907e-163	Endothelial cells	LIFR		PPP1R12B.6	3.30630950307965e-27	2.66847657905714	0.596	0.356	6.61261900615931e-24	B cell	PPP1R12B		FBLN2	6.54104594835289e-97	2.82343046102572	0.611	0.133
WFDC2.5	9.35889967963228e-66	2.2700564061926	0.688	0.378	1.87177993592646e-62	Epithelial cells	WFDC2		IL1R2.1	3.25271960589312e-31	3.61797173818829	0.667	0.143	6.50543921178625e-28	Monocyte	IL1R2		IGKC	1.15013014120237e-179	2.25641982611949	0.266	0.004	2.30026028240473e-176	T cells	IGKC		IGFBP4	1.34970263878176e-223	2.98848295879018	0.796	0.194	2.69940527756352e-220	Endothelial cells	IGFBP4		BGN	9.01676622835315e-281	2.61235373468827	0.682	0.042	1.80335324567063e-277	B cell	BGN		LRP1.9	3.60128425424928e-55	2.81622403040742	0.662	0.305
COL17A1	0	2.26093932432523	0.716	0.183	0	Epithelial cells	COL17A1		CYBB	0	3.61766874580093	0.777	0.083	0	Monocyte	CYBB		SYTL3.5	8.58468863471847e-85	2.23402559260897	0.512	0.275	1.71693772694369e-81	T cells	SYTL3		KCTD12.9	1.7745049042377e-37	2.9878316779411	0.855	0.287	3.54900980847539e-34	Endothelial cells	KCTD12		CSPG4	7.10884640466642e-291	2.57023664496439	0.632	0.044	1.42176928093328e-287	B cell	CSPG4		IGFBP7.12	2.01729934334809e-81	2.79573380021342	0.838	0.352
MGP.8	1.05378592158306e-70	2.25275873816935	0.679	0.252	2.10757184316611e-67	Epithelial cells	MGP		IL1B.2	4.99423964950972e-40	3.57243309683053	0.815	0.127	9.98847929901944e-37	Monocyte	IL1B		AKNA.5	1.94573344085789e-77	2.22714366952102	0.504	0.27	3.89146688171578e-74	T cells	AKNA		NES	3.73862694927066e-119	2.9864062334948	0.59	0.075	7.47725389854131e-116	Endothelial cells	NES		COL18A1.8	7.68366031708651e-76	2.55159020532139	0.725	0.312	1.5367320634173e-72	B cell	COL18A1		IGFBP6.2	5.31574020491877e-26	2.79423959169083	0.491	0.178
NCOA7.9	1.17427811765385e-86	2.2484781330401	0.76	0.43	2.3485562353077e-83	Epithelial cells	NCOA7		CSF3R.1	6.6002989707028e-41	3.56992494774638	0.648	0.053	1.32005979414056e-37	Monocyte	CSF3R		TMSB4X.5	3.97113617773668e-127	2.20687198693386	0.716	0.384	7.94227235547336e-124	T cells	TMSB4X		CD93.1	5.90213837124084e-214	2.97911918072431	0.719	0.122	1.18042767424817e-210	Endothelial cells	CD93		TINAGL1.3	1.50760486076787e-117	2.51300596856431	0.696	0.188	3.01520972153574e-114	B cell	TINAGL1		SPOCK3.1	1.81894893106198e-72	2.7684531068015	0.611	0.158
PCA3	1.19060490401655e-76	2.24511284035432	0.497	0.125	2.3812098080331e-73	Epithelial cells	PCA3		CSF1R	0	3.56273066056669	0.737	0.05	0	Monocyte	CSF1R		ITGA1	4.37286202766005e-63	2.19482686929295	0.443	0.168	8.7457240553201e-60	T cells	ITGA1		HYAL2.9	5.1285780559553e-36	2.9678830688394	0.795	0.242	1.02571561119106e-32	Endothelial cells	HYAL2		PLN	0	2.47730360732063	0.611	0.015	0	B cell	PLN		ABCA8	1.10013090989013e-149	2.75985138789108	0.519	0.05
GPR110	3.42073508918584e-137	2.2322039401251	0.619	0.079	6.84147017837167e-134	Epithelial cells	GPR110		C1QA	0	3.45266357059073	0.685	0.027	0	Monocyte	C1QA		PIK3R1.5	5.25022893558852e-65	2.17098130755499	0.683	0.547	1.0500457871177e-61	T cells	PIK3R1		CRIP2.9	3.03244613876339e-35	2.95745439881355	0.819	0.277	6.06489227752678e-32	Endothelial cells	CRIP2		PDGFRB.1	0	2.46983050798554	0.682	0.027	0	B cell	PDGFRB		EPHA3.1	1.20988900572249e-36	2.75976140586183	0.472	0.114
TNFAIP2.7	2.05144527236835e-58	2.21321979585326	0.631	0.304	4.1028905447367e-55	Epithelial cells	TNFAIP2		RGS2.12	4.31142768265568e-19	3.42998246839765	0.815	0.39	8.62285536531137e-16	Monocyte	RGS2		WIPF1.6	4.26704443252561e-78	2.1644770092377	0.516	0.238	8.53408886505122e-75	T cells	WIPF1		S1PR1.1	2.48151033855207e-98	2.93775515237492	0.759	0.095	4.96302067710414e-95	Endothelial cells	S1PR1		GJA4	2.40741336884442e-199	2.44691807973708	0.582	0.04	4.81482673768884e-196	B cell	GJA4		SYNE1.9	3.1408877024988e-53	2.75741529816102	0.694	0.352
PSCA.4	1.80936691365759e-52	2.19452875513606	0.601	0.274	3.61873382731519e-49	Epithelial cells	PSCA		FGL2	0	3.4264833784909	0.784	0.075	0	Monocyte	FGL2		NR4A2.7	5.50273302383623e-84	2.16308622961035	0.635	0.384	1.10054660476725e-80	T cells	NR4A2		SPARC.2	7.95143881413234e-275	2.93569205736858	0.842	0.193	1.59028776282647e-271	Endothelial cells	SPARC		SPARC.3	2.66840010782335e-110	2.44402427334903	0.789	0.209	5.33680021564669e-107	B cell	SPARC		SMOC1	2.02593419659165e-227	2.73770086680118	0.532	0.038
MET.8	1.12672315882848e-115	2.19081555860414	0.697	0.241	2.25344631765697e-112	Epithelial cells	MET		HLA-DMB.1	0	3.40707071964129	0.86	0.163	0	Monocyte	HLA-DMB		ARHGAP9.1	2.28566441916384e-200	2.13596740812782	0.514	0.101	4.57132883832768e-197	T cells	ARHGAP9		EFNB2.7	2.67781127434222e-33	2.93280581853146	0.843	0.396	5.35562254868445e-30	Endothelial cells	EFNB2		ADCY3.1	3.15922790602417e-129	2.42593488581711	0.729	0.177	6.31845581204834e-126	B cell	ADCY3		FBN1.2	4.14836852170142e-74	2.73672565816459	0.611	0.15
CLDN4.7	2.16614959618405e-101	2.12599148436607	0.895	0.534	4.3322991923681e-98	Epithelial cells	CLDN4		PLEK	2.01574449860684e-291	3.35214555639258	0.618	0.068	4.03148899721368e-288	Monocyte	PLEK		SLC38A1.4	5.40901963424133e-66	2.13545281096324	0.644	0.472	1.08180392684827e-62	T cells	SLC38A1		APOLD1.3	3.29110361858832e-26	2.91998164990539	0.723	0.15	6.58220723717664e-23	Endothelial cells	APOLD1		SYNE1.8	4.59935320691203e-75	2.39437545381171	0.736	0.348	9.19870641382405e-72	B cell	SYNE1		TIMP3.9	5.32522616537138e-75	2.7005904456978	0.829	0.362
TGM2.4	1.029307647807e-191	2.1153740391114	0.784	0.42	2.05861529561399e-188	Epithelial cells	TGM2		C1QB	0	3.33954200718707	0.675	0.058	0	Monocyte	C1QB		LCK.1	2.14891212277988e-63	2.13317756616574	0.437	0.185	4.29782424555976e-60	T cells	LCK		PIK3R3.7	4.96622182534971e-134	2.91315063955059	0.729	0.292	9.93244365069942e-131	Endothelial cells	PIK3R3		PALLD.7	2.10786698396864e-55	2.39097641603626	0.736	0.392	4.21573396793728e-52	B cell	PALLD		SPARCL1.10	3.55886710172748e-101	2.69283945920147	0.894	0.314
EGR1	3.97810674307916e-271	2.09060611265848	0.856	0.555	7.95621348615832e-268	Epithelial cells	EGR1		CLEC4E.1	9.79825696876671e-71	3.33028374093984	0.63	0.043	1.95965139375334e-67	Monocyte	CLEC4E		CD3G	1.00706021880925e-245	2.12225980727605	0.478	0.066	2.0141204376185e-242	T cells	CD3G		FAM107A.12	2.38294509722435e-38	2.90688861505799	0.855	0.322	4.7658901944487e-35	Endothelial cells	FAM107A		JAG1.7	1.050193486038e-37	2.38365907779755	0.607	0.274	2.10038697207599e-34	B cell	JAG1		VCAN.1	5.31778821040111e-73	2.68194311154861	0.574	0.166
GOLM1	0	2.04347079931025	0.911	0.52	0	Epithelial cells	GOLM1		EIF4A3.10	4.98914791771431e-16	3.31271976310858	0.778	0.443	9.97829583542861e-13	Monocyte	EIF4A3		PFKFB3.6	2.38840074894154e-53	2.11617394719249	0.53	0.362	4.77680149788307e-50	T cells	PFKFB3		EMCN	6.41249580852295e-130	2.90515909410402	0.543	0.028	1.28249916170459e-126	Endothelial cells	EMCN		ITGA8	2.2848012562017e-27	2.37673670595534	0.461	0.045	4.5696025124034e-24	B cell	ITGA8		PAMR1	4.56092593750404e-137	2.6443344222052	0.509	0.063
SERPINF1.1	6.19302791426888e-304	2.03613157131381	0.735	0.315	1.23860558285378e-300	Epithelial cells	SERPINF1		MXD1.5	9.13235895293443e-19	3.30468312147735	0.741	0.303	1.82647179058689e-15	Monocyte	MXD1		TXNIP.6	6.71578039317459e-146	2.11409734166029	0.905	0.684	1.34315607863492e-142	T cells	TXNIP		RNASE1.1	1.21285994013894e-51	2.88783401193944	0.723	0.056	2.42571988027789e-48	Endothelial cells	RNASE1		PRKCDBP.1	2.7133492502018e-67	2.36216556749077	0.568	0.109	5.4266985004036e-64	B cell	PRKCDBP		BGN.1	2.65983557623935e-177	2.61227875892937	0.602	0.048
IRX3.1	1.37931289684986e-259	2.02272780939017	0.666	0.237	2.75862579369972e-256	Epithelial cells	IRX3		MNDA.1	6.75851931283694e-62	3.27990480286043	0.704	0.058	1.35170386256739e-58	Monocyte	MNDA		TNFRSF1B.7	1.11606476710208e-33	2.09448795139398	0.456	0.244	2.23212953420416e-30	T cells	TNFRSF1B		PCSK5.1	1.21855065962589e-40	2.88119868397571	0.723	0.189	2.43710131925178e-37	Endothelial cells	PCSK5		TBX2	2.64289909449186e-102	2.34552814164397	0.589	0.059	5.28579818898371e-99	B cell	TBX2		CTSK.1	1.49714482629422e-77	2.61045751521947	0.62	0.165
GABRP.1	2.50748077782513e-57	2.00435944677183	0.492	0.098	5.01496155565026e-54	Epithelial cells	GABRP		LAPTM5.4	0	3.22761228864008	0.87	0.18	0	Monocyte	LAPTM5		ARAP2.3	5.48776272263911e-63	2.08585874479278	0.488	0.299	1.09755254452782e-59	T cells	ARAP2		CDH5.1	1.3056053467697e-134	2.8715162786453	0.771	0.038	2.61121069353939e-131	Endothelial cells	CDH5		NEURL1B.8	1.06414665793916e-69	2.34365554573354	0.654	0.258	2.12829331587832e-66	B cell	NEURL1B		IGF2	0.000211461362068702	2.61024685897031	0.333	0.068
ACPP.2	0	2.0039493761606	1	0.669	0	Epithelial cells	ACPP		ITGB2	0	3.21845884141048	0.834	0.08	0	Monocyte	ITGB2		CREM.5	6.16314492149935e-59	2.0813079951601	0.54	0.399	1.23262898429987e-55	T cells	CREM		THBD.1	5.0977877302344e-67	2.87145158395102	0.549	0.102	1.01955754604688e-63	Endothelial cells	THBD		GADD45B.8	6.15632942820143e-86	2.32963034899646	0.896	0.664	1.23126588564029e-82	B cell	GADD45B		PCOLCE	1.47351797217746e-65	2.55365679714569	0.537	0.113
ENTPD5.4	6.87838812456754e-139	1.99880067094253	0.768	0.506	1.37567762491351e-135	Epithelial cells	ENTPD5		CTSS.3	0	3.19771285467668	0.831	0.323	0	Monocyte	CTSS		KLF6.6	7.48582112432357e-116	2.04694457130757	0.829	0.588	1.49716422486471e-112	T cells	KLF6		PDLIM1.7	5.10710908987429e-151	2.86922409476458	0.802	0.376	1.02142181797486e-147	Endothelial cells	PDLIM1		GPR124.1	2.53924842686006e-122	2.3034057244858	0.664	0.134	5.07849685372013e-119	B cell	GPR124		MFAP4.1	3.58627716172479e-218	2.54973788603767	0.583	0.037
CYR61	1.32514667742243e-214	1.99572671567359	0.721	0.318	2.65029335484487e-211	Epithelial cells	CYR61		PTPRC.12	1.63970376890032e-30	3.18230094417971	0.889	0.269	3.27940753780063e-27	Monocyte	PTPRC		GNLY	8.56785687253891e-34	2.04253267398443	0.256	0.036	1.71357137450778e-30	T cells	GNLY		SDPR.11	6.09099230447356e-34	2.8689059252597	0.807	0.243	1.21819846089471e-30	Endothelial cells	SDPR		KANK2.6	5.69063638515386e-07	2.29075328606043	0.454	0.259	0.00113812727703077	B cell	KANK2		RARRES2.8	2.15317579242603e-51	2.5011007192472	0.593	0.235
ERRFI1.1	2.36879997605167e-199	1.98544346848599	0.745	0.417	4.73759995210334e-196	Epithelial cells	ERRFI1		EREG.2	2.80220213819113e-30	3.15487117578984	0.593	0.092	5.60440427638225e-27	Monocyte	EREG		ICOS	3.48244634624003e-86	2.03386975047619	0.368	0.076	6.96489269248007e-83	T cells	ICOS		PODXL.2	4.7995991709005e-118	2.86197317934679	0.657	0.192	9.599198341801e-115	Endothelial cells	PODXL		PDE5A.2	0.00286036758675468	2.27558864625902	0.429	0.199	1	B cell	PDE5A		DKK3.12	5.6861323577368e-47	2.47807408591101	0.639	0.271
LTF.9	1.2893531890062e-29	1.98109145355418	0.568	0.415	2.57870637801241e-26	Epithelial cells	LTF		PLEK.2	3.31188950568e-48	3.1541733490323	0.796	0.115	6.62377901136e-45	Monocyte	PLEK		ITGAL	3.52519349191269e-119	2.02983509703881	0.433	0.077	7.05038698382539e-116	T cells	ITGAL		CD93.2	1.56684942302087e-55	2.85619280193064	0.783	0.147	3.13369884604174e-52	Endothelial cells	CD93		CAV1.2	1.26212943400416e-32	2.27410976110633	0.554	0.141	2.52425886800831e-29	B cell	CAV1		GPR124.2	1.55464443947117e-83	2.46288777527852	0.588	0.14
PCDH7.1	8.83234294755174e-238	1.9799122645097	0.636	0.211	1.76646858951035e-234	Epithelial cells	PCDH7		SAT1.8	3.6280668937517e-25	3.11255868733629	0.963	0.746	7.25613378750341e-22	Monocyte	SAT1		PPP1R16B	2.94031019377329e-174	2.02479609252503	0.471	0.101	5.88062038754658e-171	T cells	PPP1R16B		HEG1	7.94139240842802e-128	2.83729004767396	0.675	0.15	1.5882784816856e-124	Endothelial cells	HEG1		LGI4	2.12619161946746e-75	2.24757931314998	0.536	0.093	4.25238323893492e-72	B cell	LGI4		MXRA5.1	4.12884615984091e-57	2.44835131805936	0.588	0.194
TRIM29	6.76146238603599e-132	1.9798026026182	0.571	0.199	1.3522924772072e-128	Epithelial cells	TRIM29		SPP1	1.05555304428777e-14	2.99558498485927	0.312	0.051	2.11110608857553e-11	Monocyte	SPP1		RNF19A.5	7.45412720713706e-37	2.01882277620845	0.468	0.348	1.49082544142741e-33	T cells	RNF19A		ABI3BP.1	1.18687975674035e-52	2.82926327419482	0.663	0.113	2.3737595134807e-49	Endothelial cells	ABI3BP		CDH6	2.20027549206962e-05	2.24706159674781	0.389	0.092	0.0440055098413923	B cell	CDH6		MAP1B.8	3.2167173491647e-64	2.42037305673971	0.731	0.305
MIR205HG	7.04144477209004e-152	1.94921558554437	0.559	0.183	1.40828895441801e-148	Epithelial cells	MIR205HG		AIF1	0	2.99265411993025	0.725	0.018	0	Monocyte	AIF1		RP11-94L15.2.2	1.0480031716775e-94	2.0168227032446	0.443	0.148	2.096006343355e-91	T cells	RP11-94L15.2		HYAL2.6	2.45810010151797e-141	2.82823979499111	0.707	0.222	4.91620020303594e-138	Endothelial cells	HYAL2		MFGE8	5.57045983542005e-76	2.21598872800559	0.621	0.164	1.11409196708401e-72	B cell	MFGE8		CHRDL1	4.54832303350839e-83	2.41344302403626	0.514	0.08
TP63.1	0	1.91953031822427	0.674	0.137	0	Epithelial cells	TP63		SMAP2.9	9.7934899958312e-21	2.98415769643678	0.833	0.404	1.95869799916624e-17	Monocyte	SMAP2		SRGN.6	1.69589667761017e-134	2.00948360240249	0.741	0.322	3.39179335522034e-131	T cells	SRGN		ICAM2.6	3.44828547274199e-25	2.80825814032826	0.687	0.259	6.89657094548397e-22	Endothelial cells	ICAM2		CNN1	2.12541075941989e-281	2.2063742137024	0.536	0.012	4.25082151883978e-278	B cell	CNN1		SCN7A	0	2.39940330296086	0.532	0.002
SFTPA2	4.48665497650356e-270	1.91876607629018	0.661	0.165	8.97330995300712e-267	Epithelial cells	SFTPA2		NLRP3.1	1.65367175822513e-27	2.98281814422712	0.648	0.102	3.30734351645026e-24	Monocyte	NLRP3		CD247	1.04415293909448e-172	2.00159878919911	0.438	0.056	2.08830587818896e-169	T cells	CD247		CLEC14A.1	3.5228905916806e-187	2.80254359876725	0.747	0.034	7.0457811833612e-184	Endothelial cells	CLEC14A		EPAS1.10	1.16429401270908e-78	2.18496297587656	0.854	0.49	2.32858802541816e-75	B cell	EPAS1		PRRX1.1	5.66617445315139e-292	2.38562419198344	0.583	0.026
SDC1.1	7.95573754280778e-184	1.90915114781174	0.611	0.204	1.59114750856156e-180	Epithelial cells	SDC1		AQP9	3.53824644268017e-121	2.98007428160869	0.63	0.025	7.07649288536034e-118	Monocyte	AQP9		IRF4.1	2.16528651936417e-55	1.98942830797197	0.373	0.095	4.33057303872834e-52	T cells	IRF4		STC1	0	2.79357009555005	0.604	0.031	0	Endothelial cells	STC1		FILIP1L.1	1.03985540440566e-12	2.17680969798233	0.461	0.131	2.07971080881132e-09	B cell	FILIP1L		THBS1.8	5.90789311045303e-35	2.36572365785785	0.657	0.402
ORM2	2.10463962242602e-133	1.89828835595148	0.594	0.176	4.20927924485204e-130	Epithelial cells	ORM2		FTH1.8	1.80555711543462e-27	2.95740650805879	0.963	0.717	3.61111423086924e-24	Monocyte	FTH1		TAGAP.1	3.22039054986245e-123	1.96594845034656	0.47	0.102	6.4407810997249e-120	T cells	TAGAP		F8.3	4.80152454702409e-36	2.77088522371626	0.759	0.214	9.60304909404818e-33	Endothelial cells	F8		FHL5	8.02904660415607e-269	2.16425212082466	0.589	0.035	1.60580932083121e-265	B cell	FHL5		C11orf96.3	5.68962895094673e-54	2.35342442434327	0.611	0.211
COL7A1.1	0	1.89535916216336	0.698	0.197	0	Epithelial cells	COL7A1		OLR1.1	4.18537127374978e-55	2.94507511156666	0.685	0.067	8.37074254749955e-52	Monocyte	OLR1		PRF1	1.24831989623261e-156	1.95500105696578	0.406	0.057	2.49663979246523e-153	T cells	PRF1		SH3BP5.7	6.10169049056949e-116	2.76274215266666	0.711	0.261	1.2203380981139e-112	Endothelial cells	SH3BP5		ATP2B4.7	2.42718370592739e-12	2.16043902645446	0.511	0.282	4.85436741185477e-09	B cell	ATP2B4		NR2F1.1	1.83396342217164e-11	2.35015500920094	0.375	0.088
PIGR.5	4.33653063773443e-36	1.894912965408	0.435	0.259	8.67306127546885e-33	Epithelial cells	PIGR		LAPTM5.11	1.91467891325093e-29	2.92247246404583	0.852	0.24	3.82935782650186e-26	Monocyte	LAPTM5		CRTAM	4.99307130364955e-82	1.94375075145903	0.322	0.042	9.9861426072991e-79	T cells	CRTAM		NES.2	1.27847486826135e-58	2.75768258110379	0.771	0.095	2.5569497365227e-55	Endothelial cells	NES		COL4A2.1	9.59066060707723e-115	2.11364482632061	0.675	0.137	1.91813212141545e-111	B cell	COL4A2		EMILIN1.1	3.64345429546801e-170	2.30923125285478	0.546	0.057
MSMB.3	1.68727264100682e-246	1.8881370454363	0.95	0.619	3.37454528201363e-243	Epithelial cells	MSMB		SLC11A1.1	5.53749502059455e-23	2.91612521229965	0.63	0.155	1.10749900411891e-19	Monocyte	SLC11A1		CELF2.6	1.03093848727856e-58	1.93847128856406	0.512	0.325	2.06187697455713e-55	T cells	CELF2		GJA5	5.80442637197722e-109	2.73575514388365	0.578	0.023	1.16088527439544e-105	Endothelial cells	GJA5		PLCE1.2	3.34376894961382e-06	2.09326091521776	0.414	0.186	0.00668753789922765	B cell	PLCE1		DPT	2.4782350923072e-165	2.30478443475378	0.468	0.034
ITGB8.1	3.40207916342128e-159	1.88792549683753	0.625	0.285	6.80415832684255e-156	Epithelial cells	ITGB8		SERPINA1.5	4.06922587380337e-24	2.91232684744265	0.722	0.234	8.13845174760674e-21	Monocyte	SERPINA1		ARHGAP30.2	1.84664492291222e-93	1.91811789710414	0.46	0.162	3.69328984582445e-90	T cells	ARHGAP30		PODXL.5	2.1996817619118e-37	2.7348130782468	0.819	0.211	4.39936352382359e-34	Endothelial cells	PODXL		PRRX1	7.21111190489553e-59	2.08442048452156	0.454	0.026	1.44222238097911e-55	B cell	PRRX1		CNTN1	3.9684886475989e-77	2.28842772023326	0.537	0.131
BPIFB1	9.17055120032175e-205	1.88287107398519	0.532	0.04	1.83411024006435e-201	Epithelial cells	BPIFB1		TYROBP.2	1.64100225775641e-38	2.9118233802306	0.889	0.166	3.28200451551283e-35	Monocyte	TYROBP		DUSP4.5	6.58171823124574e-21	1.91187563803735	0.402	0.298	1.31634364624915e-17	T cells	DUSP4		CXorf36	0	2.72244137607508	0.681	0.064	0	Endothelial cells	CXorf36		RASL12	1.29676048796707e-121	2.0834142776523	0.575	0.042	2.59352097593414e-118	B cell	RASL12		A2M.4	7.34761612833402e-28	2.28383978519747	0.556	0.214
ANXA2.6	7.4927667791101e-85	1.87704289247072	0.88	0.581	1.49855335582202e-81	Epithelial cells	ANXA2		MS4A7	5.37325515670027e-304	2.90864615435718	0.59	0.038	1.07465103134005e-300	Monocyte	MS4A7		CD48.1	1.08356614440089e-131	1.89640255680582	0.44	0.096	2.16713228880178e-128	T cells	CD48		STOM.10	2.22645305504868e-37	2.71315208279989	0.831	0.289	4.45290611009736e-34	Endothelial cells	STOM		PDE3A	3.63892959103295e-32	2.06848176586848	0.521	0.186	7.2778591820659e-29	B cell	PDE3A		PODN	0	2.25931782297235	0.532	0.025
KLF5.8	4.74539800923209e-85	1.85839979481498	0.772	0.4	9.49079601846417e-82	Epithelial cells	KLF5		SELL	1.06889181628416e-13	2.90773872903946	0.519	0.081	2.13778363256832e-10	Monocyte	SELL		CORO1A.1	2.6218393172789e-105	1.85656793550379	0.435	0.084	5.24367863455779e-102	T cells	CORO1A		VIM.7	6.7048600396208e-204	2.70945060070682	0.949	0.54	1.34097200792416e-200	Endothelial cells	VIM		VIM.10	7.28351484906421e-82	2.0679142569383	0.886	0.551	1.45670296981284e-78	B cell	VIM		EFEMP1.8	2.93839664458745e-43	2.25891350948802	0.583	0.264
DDIT4.1	2.70438175498879e-201	1.85386538693806	0.737	0.36	5.40876350997758e-198	Epithelial cells	DDIT4		GMFG.4	1.08544899436828e-33	2.90397576670434	0.759	0.166	2.17089798873655e-30	Monocyte	GMFG		ID2.5	9.09064277231289e-46	1.85593276569532	0.621	0.501	1.81812855446258e-42	T cells	ID2		HSPG2	4.68000843017799e-197	2.70915144310284	0.756	0.198	9.36001686035598e-194	Endothelial cells	HSPG2		COL6A2.8	3.37496481185744e-21	2.06024574505361	0.564	0.317	6.74992962371487e-18	B cell	COL6A2		COL8A1	1.29634532241763e-37	2.22773060426052	0.412	0.075
TNFRSF21.4	1.5477750170947e-65	1.84964174801165	0.607	0.243	3.0955500341894e-62	Epithelial cells	TNFRSF21		CXCR2	1.77537276365434e-50	2.87559473982688	0.519	0.01	3.55074552730868e-47	Monocyte	CXCR2		PRDM1.6	1.51393219539238e-36	1.84719465271141	0.447	0.295	3.02786439078475e-33	T cells	PRDM1		PRSS23.5	2.28333644723233e-95	2.68511537722222	0.719	0.375	4.56667289446465e-92	Endothelial cells	PRSS23		C10orf10.9	2.08428660989046e-62	2.0468352675375	0.643	0.247	4.16857321978092e-59	B cell	C10orf10		LTBP1.10	3.00888840904455e-41	2.201475743814	0.611	0.304
GDF15.8	7.98096699137977e-62	1.84929657651216	0.7	0.321	1.59619339827595e-58	Epithelial cells	GDF15		C3.4	1.798953981232e-130	2.87106777415028	0.663	0.358	3.59790796246399e-127	Monocyte	C3		IPCEF1.1	1.52403919015221e-51	1.8440982436831	0.396	0.181	3.04807838030442e-48	T cells	IPCEF1		MMRN2.1	1.05694242863725e-50	2.68133782093171	0.687	0.08	2.11388485727451e-47	Endothelial cells	MMRN2		CASQ2	0	2.03877496074218	0.518	0.002	0	B cell	CASQ2		PRELP.1	2.11528695884555e-117	2.19413877920199	0.56	0.092
ALOX15B.5	1.86046554161107e-149	1.84380285646464	0.839	0.438	3.72093108322215e-146	Epithelial cells	ALOX15B		PLAUR.2	2.12962527396085e-274	2.85271556519142	0.717	0.24	4.2592505479217e-271	Monocyte	PLAUR		GLIPR1.2	4.31388776886213e-43	1.82029488562817	0.433	0.209	8.62777553772426e-40	T cells	GLIPR1		DLC1.1	1.52633967683929e-70	2.66386140342421	0.556	0.141	3.05267935367858e-67	Endothelial cells	DLC1		C1QTNF1	2.92436040066504e-24	2.03354556514974	0.436	0.033	5.84872080133008e-21	B cell	C1QTNF1		LAMB1.9	1.1845537853702e-31	2.19337215141028	0.569	0.29
PDLIM5	0	1.83039009550578	0.91	0.576	0	Epithelial cells	PDLIM5		C1QC	0	2.85200983777793	0.652	0.045	0	Monocyte	C1QC		RAC2.2	6.42066274084386e-144	1.81713358229223	0.484	0.117	1.28413254816877e-140	T cells	RAC2		MMRN2	0	2.66262740256982	0.717	0.052	0	Endothelial cells	MMRN2		WFDC1	3.3348542605514e-32	2.03096129038025	0.45	0.068	6.66970852110279e-29	B cell	WFDC1		CDH11.1	3.15105818074186e-87	2.19212948223246	0.546	0.12
NEFH.3	1.95457797802611e-200	1.82965549290153	0.846	0.454	3.90915595605222e-197	Epithelial cells	NEFH		SLA.10	5.14595126655562e-25	2.83864090234502	0.796	0.239	1.02919025331112e-21	Monocyte	SLA		ITGA4.1	2.50275739697158e-105	1.81448818109681	0.458	0.107	5.00551479394315e-102	T cells	ITGA4		HEG1.3	5.22536278443579e-25	2.65636898516595	0.711	0.172	1.04507255688716e-21	Endothelial cells	HEG1		ADRA2A	5.9619377014475e-111	2.01241804229646	0.589	0.086	1.1923875402895e-107	B cell	ADRA2A		ADAMTS1.11	1.12019241847575e-31	2.16517020900494	0.611	0.315
KRT4.1	1.79949398884723e-71	1.82206789800339	0.444	0.105	3.59898797769445e-68	Epithelial cells	KRT4		FTL.1	4.10348506669773e-304	2.83370940298934	0.933	0.632	8.20697013339546e-301	Monocyte	FTL		BIRC3.7	2.1268773055707e-18	1.78967941784298	0.455	0.402	4.25375461114141e-15	T cells	BIRC3		SLC2A3.6	1.28784824961622e-136	2.64934316761737	0.754	0.249	2.57569649923243e-133	Endothelial cells	SLC2A3		ENTPD1.2	2.90292977414729e-113	1.98884320379464	0.696	0.145	5.80585954829459e-110	B cell	ENTPD1		PAGE4	0	2.16116613873301	0.491	0.006
GSTP1.1	5.97482591580537e-179	1.82017615736441	0.787	0.531	1.19496518316107e-175	Epithelial cells	GSTP1		FCGR3A	0	2.78632706500916	0.561	0.032	0	Monocyte	FCGR3A		AMICA1.1	5.83960650870609e-117	1.77130991137841	0.488	0.135	1.16792130174122e-113	T cells	AMICA1		TNFRSF10D.5	3.84724467602879e-107	2.64060989363428	0.671	0.293	7.69448935205758e-104	Endothelial cells	TNFRSF10D		COL3A1.2	4.65162513442211e-151	1.9594014134021	0.654	0.114	9.30325026884422e-148	B cell	COL3A1		LGALS1.4	0.000127948375212171	2.14669852922943	0.394	0.215
ATF3.1	8.36710113078682e-188	1.81410062289639	0.801	0.554	1.67342022615736e-184	Epithelial cells	ATF3		HLA-DQB2	3.35774514611693e-163	2.77828624490792	0.503	0.051	6.71549029223386e-160	Monocyte	HLA-DQB2		RHOH.3	3.20141844123517e-58	1.77101753597964	0.442	0.237	6.40283688247034e-55	T cells	RHOH		ELTD1	0	2.62439404478446	0.683	0.019	0	Endothelial cells	ELTD1		DST.9	8.04236050289703e-60	1.95088138435102	0.818	0.488	1.60847210057941e-56	B cell	DST		COL18A1.9	8.04952464958283e-25	2.14329212856682	0.556	0.319
TNS4.1	2.5852613230277e-220	1.80038312031783	0.595	0.182	5.1705226460554e-217	Epithelial cells	TNS4		SAMHD1.3	5.57418361909222e-276	2.77615422694611	0.774	0.274	1.11483672381844e-272	Monocyte	SAMHD1		GPR171	2.15160646231443e-294	1.76683083235602	0.445	0.036	4.30321292462886e-291	T cells	GPR171		SOCS3.6	2.13778757392491e-60	2.5717724619271	0.667	0.43	4.27557514784982e-57	Endothelial cells	SOCS3		PPAP2B.10	1.63300382232283e-25	1.91651348872643	0.589	0.288	3.26600764464566e-22	B cell	PPAP2B		PDE5A.3	9.87527422223192e-47	2.14266777728879	0.528	0.199
MPZL2.1	5.5641166510589e-137	1.7959428714444	0.66	0.38	1.11282333021178e-133	Epithelial cells	MPZL2		APOE	5.24125920643289e-07	2.77079877297682	0.311	0.089	0.00104825184128658	Monocyte	APOE		SLFN5.5	5.31447098190323e-23	1.76367235063272	0.491	0.449	1.06289419638065e-19	T cells	SLFN5		TIMP3.6	4.70329233601763e-129	2.56422451893531	0.782	0.351	9.40658467203525e-126	Endothelial cells	TIMP3		ACTG2	9.92929415787427e-239	1.91084984882945	0.579	0.037	1.98585883157485e-235	B cell	ACTG2		MRC2.2	3.5315292679613e-68	2.12159751596382	0.606	0.177
SLC26A2.2	5.75489307391215e-153	1.79420008046972	0.731	0.393	1.15097861478243e-149	Epithelial cells	SLC26A2		OGFRL1.3	2.59417737196509e-203	2.76137242215461	0.725	0.35	5.18835474393017e-200	Monocyte	OGFRL1		DUSP2.6	2.53374385932032e-56	1.74907914262504	0.506	0.305	5.06748771864065e-53	T cells	DUSP2		EMP1.11	3.02884879784561e-24	2.56057434649122	0.807	0.395	6.05769759569121e-21	Endothelial cells	EMP1		IGFBP5.7	3.92231147755637e-65	1.90966984404227	0.757	0.42	7.84462295511273e-62	B cell	IGFBP5		DIO2	6.56275158807358e-70	2.11279008469614	0.44	0.071
MUC1.3	1.00905737610836e-91	1.78811727499984	0.625	0.215	2.01811475221672e-88	Epithelial cells	MUC1		HCLS1	0	2.74972096125571	0.738	0.122	0	Monocyte	HCLS1		ZC3HAV1.4	2.24352103076964e-21	1.72693761106269	0.419	0.331	4.48704206153929e-18	T cells	ZC3HAV1		SOX17.1	5.70998157968682e-39	2.55241100275164	0.542	0.025	1.14199631593736e-35	Endothelial cells	SOX17		COL6A1.8	2.4674633073109e-51	1.89379022122506	0.646	0.296	4.9349266146218e-48	B cell	COL6A1		LAMA2.1	2.33661556250872e-78	2.08754868909218	0.565	0.14
KRT7.1	9.66346200270454e-26	1.78616323339582	0.437	0.189	1.93269240054091e-22	Epithelial cells	KRT7		OLR1	0	2.74459295767508	0.604	0.016	0	Monocyte	OLR1		PRKCB.2	1.94018912881613e-100	1.70013640981364	0.445	0.153	3.88037825763226e-97	T cells	PRKCB		CRIP2.6	4.53499529985179e-122	2.51350662806598	0.707	0.26	9.06999059970358e-119	Endothelial cells	CRIP2		KLF2.6	6.20785606466158e-16	1.87533124767544	0.518	0.261	1.24157121293232e-12	B cell	KLF2		IGFBP4.2	4.25233970995079e-61	2.08129642936363	0.644	0.214
SGK1	1.78037810351688e-200	1.7807168984085	0.79	0.478	3.56075620703375e-197	Epithelial cells	SGK1		SRGN.3	0	2.72220517791296	0.885	0.293	0	Monocyte	SRGN		RASSF5.6	1.78970693550515e-39	1.6941428403533	0.489	0.35	3.5794138710103e-36	T cells	RASSF5		TGFBR3.5	1.86446127747529e-130	2.4999791085896	0.715	0.332	3.72892255495058e-127	Endothelial cells	TGFBR3		PDLIM3.1	6.83265649418525e-26	1.87344981011008	0.493	0.175	1.36653129883705e-22	B cell	PDLIM3		COL5A2.1	8.83172378202574e-74	1.99646410851199	0.481	0.088
TRGC1	2.7627008604946e-298	1.77818402765649	0.778	0.296	5.5254017209892e-295	Epithelial cells	TRGC1		FCER1A	0	2.69934441976395	0.641	0.026	0	Monocyte	FCER1A		DOCK10.1	4.00946848873335e-67	1.69285160622605	0.425	0.141	8.0189369774667e-64	T cells	DOCK10		CYYR1.1	3.42557949120866e-108	2.49559856919043	0.547	0.085	6.85115898241731e-105	Endothelial cells	CYYR1		A2M.3	1.67800594632263e-96	1.85651967084334	0.804	0.205	3.35601189264525e-93	B cell	A2M		RORB	0.000180333274660343	1.98978448743951	0.301	0.111
ETS2.1	2.43675185406748e-271	1.77723358841072	0.843	0.505	4.87350370813496e-268	Epithelial cells	ETS2		IL8.4	1.05726864237553e-109	2.66080782710906	0.575	0.222	2.11453728475106e-106	Monocyte	IL8		IL10RA.1	7.05366716285154e-71	1.68838258657341	0.399	0.119	1.41073343257031e-67	T cells	IL10RA		F8.1	8.55266309577397e-145	2.49055679607544	0.673	0.195	1.71053261915479e-141	Endothelial cells	F8		RERGL	0.000245833192632294	1.85423367386006	0.293	0.003	0.491666385264588	B cell	RERGL		MYLK.7	2.60883671744281e-45	1.98345678612154	0.611	0.27
CEACAM6	1.51072258833014e-102	1.76994925730165	0.444	0.083	3.02144517666027e-99	Epithelial cells	CEACAM6		TLR2.1	4.20315159604605e-17	2.65585171253312	0.63	0.167	8.4063031920921e-14	Monocyte	TLR2		GZMA	1.59700238946159e-299	1.68691930604362	0.399	0.027	3.19400477892317e-296	T cells	GZMA		KLF2.4	4.63859651056995e-103	2.48723237394254	0.683	0.247	9.2771930211399e-100	Endothelial cells	KLF2		SERPING1.7	3.43106162811856e-66	1.84333248613894	0.729	0.357	6.86212325623712e-63	B cell	SERPING1		ANTXR1.8	9.35103514289237e-41	1.98288720081483	0.63	0.302
NPY	3.1778907437144e-29	1.74784119683862	0.559	0.35	6.3557814874288e-26	Epithelial cells	NPY		HCLS1.2	1.23249190541471e-19	2.64745082080129	0.722	0.176	2.46498381082942e-16	Monocyte	HCLS1		LCP2.1	2.86065521860429e-71	1.68256084899281	0.42	0.138	5.72131043720858e-68	T cells	LCP2		KLF2.8	9.3296440772674e-20	2.48442388430491	0.711	0.265	1.86592881545348e-16	Endothelial cells	KLF2		CDKN1A.8	1.08266741440718e-31	1.83380867538134	0.7	0.513	2.16533482881436e-28	B cell	CDKN1A		COL4A2.2	1.11411026613945e-68	1.98096914692115	0.569	0.143
CCND1.6	8.00438117197278e-40	1.74110476973714	0.7	0.445	1.60087623439456e-36	Epithelial cells	CCND1		PTPRE.7	2.43415081911793e-19	2.6283086099724	0.704	0.291	4.86830163823586e-16	Monocyte	PTPRE		MSN.6	4.99338895938591e-20	1.67537496851216	0.506	0.456	9.98677791877182e-17	T cells	MSN		GPR116	1.23507857269291e-192	2.47398767286201	0.618	0.065	2.47015714538581e-189	Endothelial cells	GPR116		PDK4.8	2.20107321504652e-34	1.80039998180777	0.75	0.532	4.40214643009305e-31	B cell	PDK4		TIMP1.7	3.33861387879084e-14	1.98022376594422	0.634	0.543
SAA1	3.8926155303631e-115	1.73946134232316	0.394	0.125	7.7852310607262e-112	Epithelial cells	SAA1		RGS2.4	5.06632866538779e-198	2.61767766790742	0.768	0.354	1.01326573307756e-194	Monocyte	RGS2		CXCR6	6.50354692318316e-230	1.67090256695299	0.417	0.056	1.30070938463663e-226	T cells	CXCR6		CALCRL	0	2.45362729694822	0.713	0.086	0	Endothelial cells	CALCRL		PRELP	1.59502633796333e-111	1.79201660449352	0.564	0.089	3.19005267592666e-108	B cell	PRELP		PALLD.8	1.61540804092543e-36	1.97757467248385	0.671	0.396
MUC4.3	1.98813051576412e-36	1.73930917641547	0.492	0.202	3.97626103152824e-33	Epithelial cells	MUC4		FCER1G.3	3.87929514234603e-40	2.61509149931439	0.741	0.136	7.75859028469206e-37	Monocyte	FCER1G		JMY.5	1.0398101298483e-25	1.66248326583508	0.414	0.319	2.0796202596966e-22	T cells	JMY		GNG11.5	1.11342564842281e-104	2.44627241863867	0.665	0.279	2.22685129684561e-101	Endothelial cells	GNG11		PCP4	0.00219328893759106	1.77211479631899	0.339	0.032	1	B cell	PCP4		PGF.1	1.39313056865851e-47	1.94614516376024	0.468	0.125
C3.10	2.12447589439309e-59	1.73019122705055	0.682	0.376	4.24895178878618e-56	Epithelial cells	C3		HLA-DOA.3	3.50711124472988e-303	2.61040341393649	0.715	0.184	7.01422248945977e-300	Monocyte	HLA-DOA		GNG2.1	6.19201649029981e-167	1.65687765397187	0.438	0.075	1.23840329805996e-163	T cells	GNG2		TMSB10.10	4.90140506499315e-40	2.44468569095855	1	0.646	9.8028101299863e-37	Endothelial cells	TMSB10		FOXC1.1	3.88053057834604e-09	1.7701982082417	0.432	0.21	7.76106115669208e-06	B cell	FOXC1		COL5A1.1	3.07647061531187e-34	1.92950305441734	0.472	0.15
OR51E2	4.94148809766442e-166	1.72408349164068	0.661	0.27	9.88297619532885e-163	Epithelial cells	OR51E2		TLR4.9	1.90826411101266e-15	2.60244025030732	0.667	0.314	3.81652822202533e-12	Monocyte	TLR4		CCR5.1	1.51433316160732e-136	1.64395451797668	0.415	0.088	3.02866632321465e-133	T cells	CCR5		SLCO2A1.2	6.15589839478523e-36	2.43954389221107	0.759	0.173	1.23117967895705e-32	Endothelial cells	SLCO2A1		AKAP12.7	1.33545650662501e-13	1.74263918788816	0.543	0.354	2.67091301325002e-10	B cell	AKAP12		PDGFRB.2	2.40309056462046e-09	1.90882374485829	0.333	0.039
BTG2.1	5.46557859647371e-223	1.72305817453441	0.837	0.489	1.09311571929474e-219	Epithelial cells	BTG2		HLA-DMA.3	8.30440812013746e-271	2.59042749042866	0.731	0.206	1.66088162402749e-267	Monocyte	HLA-DMA		GPRIN3.1	5.56501497144714e-77	1.64170565473439	0.412	0.107	1.11300299428943e-73	T cells	GPRIN3		IFITM3.8	1.70621038016473e-123	2.42689414097731	0.83	0.487	3.41242076032946e-120	Endothelial cells	IFITM3		PHLDA1.8	1.18060730271497e-45	1.73132595187657	0.646	0.289	2.36121460542993e-42	B cell	PHLDA1		KANK2.7	2.11657540545047e-08	1.90761252698147	0.407	0.262
BACE2.3	2.16372418915843e-144	1.7205100302899	0.751	0.465	4.32744837831686e-141	Epithelial cells	BACE2		ITGB2.2	2.84224331327799e-32	2.58279226184809	0.778	0.147	5.68448662655597e-29	Monocyte	ITGB2		GBP5.1	1.24778058256081e-86	1.63886648524031	0.358	0.074	2.49556116512161e-83	T cells	GBP5		THSD7A.2	9.51637863318973e-31	2.42413749941281	0.651	0.11	1.90327572663795e-27	Endothelial cells	THSD7A		RGS16.1	0.000130251010593661	1.72706923990908	0.271	0.238	0.260502021187322	B cell	RGS16		OLFML3.3	2.14152055997761e-34	1.89210203280647	0.5	0.197
ITGB6.1	6.11799545355043e-64	1.70953804754151	0.498	0.121	1.22359909071009e-60	Epithelial cells	ITGB6		KCTD12.4	1.80021491897555e-197	2.57236366236992	0.697	0.25	3.60042983795109e-194	Monocyte	KCTD12		SCML4	6.73925993530993e-211	1.62825861097462	0.407	0.046	1.34785198706199e-207	T cells	SCML4		TSPAN7	3.59971873844899e-185	2.41999160427991	0.616	0.09	7.19943747689799e-182	Endothelial cells	TSPAN7		SUSD5	4.23075858275472e-20	1.71078223045726	0.382	0.009	8.46151716550945e-17	B cell	SUSD5		FBLN5.1	1.55960835339502e-55	1.88530032143461	0.519	0.167
CXCL1	7.3729445437697e-14	1.69745693423989	0.354	0.155	1.47458890875394e-10	Epithelial cells	CXCL1		RNASE6	0	2.56724639118505	0.635	0.052	0	Monocyte	RNASE6		TBC1D10C	6.79560675940839e-121	1.60457705155157	0.369	0.06	1.35912135188168e-117	T cells	TBC1D10C		VIM.12	1.32211528161086e-40	2.4179126777254	0.988	0.557	2.64423056322172e-37	Endothelial cells	VIM		ZEB2.1	2.36330944143947e-53	1.70449035660572	0.564	0.134	4.72661888287893e-50	B cell	ZEB2		NELL2	1.54448370275248e-64	1.8785721013669	0.505	0.112
SLC40A1.9	3.48682005969938e-52	1.69483696381587	0.7	0.424	6.97364011939875e-49	Epithelial cells	SLC40A1		FCGR2A	0	2.56356640217745	0.673	0.07	0	Monocyte	FCGR2A		SLAMF6	5.53185301485106e-136	1.56719614835925	0.361	0.039	1.10637060297021e-132	T cells	SLAMF6		ITIH5.1	2.21775300928251e-53	2.41663972732143	0.499	0.145	4.43550601856502e-50	Endothelial cells	ITIH5		NRIP2	6.87683788348725e-175	1.67881220042848	0.496	0.014	1.37536757669745e-171	B cell	NRIP2		EGR2.3	2.26074294626783e-11	1.83762355356069	0.389	0.228
MSMB.6	3.26584969964672e-177	1.69104864820286	0.975	0.629	6.53169939929345e-174	Epithelial cells	MSMB		PDE4B.12	4.32696319632189e-12	2.55428085339334	0.722	0.446	8.65392639264378e-09	Monocyte	PDE4B		TNF.1	1.06573409655204e-71	1.55983283460747	0.355	0.099	2.13146819310408e-68	T cells	TNF		TGFBR2.6	7.08604302489436e-84	2.41562827430062	0.687	0.346	1.41720860497887e-80	Endothelial cells	TGFBR2		TIMP2.8	1.11399386481881e-48	1.67729772159674	0.679	0.342	2.22798772963763e-45	B cell	TIMP2		LAMA4.2	3.4481081315037e-06	1.83356468888022	0.333	0.096
ASPH.1	1.05863886895749e-165	1.69030232711889	0.666	0.352	2.11727773791498e-162	Epithelial cells	ASPH		CD163	0	2.54552447391741	0.554	0.014	0	Monocyte	CD163		RCSD1.2	5.65141486937889e-24	1.55959867166116	0.343	0.15	1.13028297387578e-20	T cells	RCSD1		JAG1.9	1.26681054678749e-19	2.41253375885441	0.687	0.28	2.53362109357499e-16	Endothelial cells	JAG1		S1PR3	2.61474631253265e-05	1.61862479659917	0.271	0.212	0.0522949262506529	B cell	S1PR3		OGN	6.03912044022999e-59	1.83203738498191	0.389	0.047
KRT14.1	1.6565297713013e-22	1.67986618634888	0.38	0.136	3.31305954260259e-19	Epithelial cells	KRT14		NR4A3.3	2.11259793265927e-222	2.53709088445273	0.675	0.221	4.22519586531854e-219	Monocyte	NR4A3		LTB	1.67964602708994e-104	1.554553925978	0.356	0.065	3.35929205417989e-101	T cells	LTB		TM4SF1.5	4.40285372966621e-65	2.40750784623454	0.622	0.283	8.80570745933241e-62	Endothelial cells	TM4SF1		SMOC2	4.17265841837381e-68	1.61467944268047	0.657	0.198	8.34531683674763e-65	B cell	SMOC2		CFH.7	1.77766629006874e-06	1.8236527215735	0.412	0.243
ASRGL1.3	2.79649845509657e-122	1.67904333420392	0.684	0.414	5.59299691019315e-119	Epithelial cells	ASRGL1		TGFBI.3	2.45230722674349e-226	2.52085871002034	0.666	0.212	4.90461445348698e-223	Monocyte	TGFBI		ST3GAL1.3	3.80502103123407e-13	1.55375322586928	0.36	0.305	7.61004206246814e-10	T cells	ST3GAL1		CCDC3.1	2.30027202960623e-08	2.40539670625348	0.494	0.128	4.60054405921246e-05	Endothelial cells	CCDC3		LMO4.8	9.52597391166096e-40	1.60000547085004	0.625	0.358	1.90519478233219e-36	B cell	LMO4		CYR61.9	7.52466491763248e-09	1.80422126410549	0.5	0.366
SAA2	2.9231772505011e-93	1.67244090714493	0.335	0.106	5.8463545010022e-90	Epithelial cells	SAA2		FGR.3	2.21486231340854e-12	2.51439597235672	0.556	0.13	4.42972462681709e-09	Monocyte	FGR		DDX3Y.5	1.34023331669591e-40	1.54411859731723	0.581	0.468	2.68046663339181e-37	T cells	DDX3Y		ADAMTS1.7	3.50757682376071e-90	2.3989783520593	0.693	0.302	7.01515364752141e-87	Endothelial cells	ADAMTS1		LGALS1.3	2.71760380381223e-15	1.57573037571452	0.486	0.211	5.43520760762446e-12	B cell	LGALS1		CALD1.9	1.72359982409092e-35	1.78644599921883	0.718	0.469
GDF15	4.25747945396303e-62	1.64961641407054	0.587	0.282	8.51495890792606e-59	Epithelial cells	GDF15		VNN2	5.42116267393463e-25	2.50117478152716	0.537	0.081	1.08423253478693e-21	Monocyte	VNN2		MYBL1	5.03264757274622e-64	1.51851616301381	0.345	0.09	1.00652951454924e-60	T cells	MYBL1		KIAA1462.2	2.68940594499921e-15	2.38672010231962	0.602	0.214	5.37881188999842e-12	Endothelial cells	KIAA1462		TPPP3	1.05200692137981e-121	1.57501977946971	0.596	0.087	2.10401384275962e-118	B cell	TPPP3		TGFBI.10	7.04587728989884e-21	1.75681976238067	0.495	0.248
PLAT.3	9.30689171328006e-22	1.6496016481766	0.432	0.206	1.86137834265601e-18	Epithelial cells	PLAT		SOD2.13	4.62034417121128e-23	2.44910555524776	0.944	0.601	9.24068834242255e-20	Monocyte	SOD2		DOCK2.1	5.56874075873837e-131	1.5067458623459	0.438	0.097	1.11374815174767e-127	T cells	DOCK2		RAMP3	0	2.38278828124956	0.648	0.016	0	Endothelial cells	RAMP3		MGP.9	1.47429208642996e-91	1.57064529760494	0.754	0.252	2.94858417285992e-88	B cell	MGP		NFKBIZ.7	7.0114854871581e-09	1.74951878200744	0.509	0.443
TMC5.4	6.66114306223914e-136	1.64161895984118	0.696	0.356	1.33222861244783e-132	Epithelial cells	TMC5		PLIN2.1	1.13824211204745e-123	2.44657550908482	0.641	0.325	2.27648422409489e-120	Monocyte	PLIN2		HMHA1.1	5.48449362510444e-65	1.49747081080262	0.396	0.134	1.09689872502089e-61	T cells	HMHA1		NNMT.4	8.65710206930977e-98	2.36348268938824	0.691	0.35	1.73142041386195e-94	Endothelial cells	NNMT		HEYL	3.23493560544754e-286	1.56661014738619	0.579	0.029	6.46987121089507e-283	B cell	HEYL		TNC.11	0.00167469099753802	1.73704113153952	0.255	0.255
SDC4.4	5.42842134422388e-51	1.63756548216146	0.643	0.357	1.08568426884478e-47	Epithelial cells	SDC4		CPVL.1	3.40217760905965e-204	2.44019289319156	0.576	0.093	6.80435521811929e-201	Monocyte	CPVL		CD8B	5.06260433329977e-305	1.47604244891562	0.415	0.033	1.01252086665995e-301	T cells	CD8B		LRRC32	0	2.36187427933763	0.63	0.059	0	Endothelial cells	LRRC32		ECM2	0	1.5612348835087	0.593	0.018	0	B cell	ECM2		COL15A1.1	1.70047103606217e-128	1.73352273004439	0.495	0.043
DKK3.1	0	1.63740571913444	0.709	0.217	0	Epithelial cells	DKK3		PPIF.8	1.27172910062873e-06	2.41517740265411	0.556	0.344	0.00254345820125745	Monocyte	PPIF		LAPTM5.7	3.15876470103376e-114	1.46992059630505	0.599	0.22	6.31752940206752e-111	T cells	LAPTM5		PPAP2B.8	2.58394785409582e-63	2.35762948578857	0.612	0.28	5.16789570819163e-60	Endothelial cells	PPAP2B		GEM.1	2.58946717239761e-12	1.55924730564921	0.446	0.175	5.17893434479521e-09	B cell	GEM		SFRP2	4.77340002446264e-61	1.68947153202911	0.319	0.008
FOLH1.2	4.8671477128738e-301	1.63645547868423	0.905	0.384	9.73429542574761e-298	Epithelial cells	FOLH1		BCL2A1	0	2.40589865886943	0.661	0.018	0	Monocyte	BCL2A1		CITED2.3	3.5496951059122e-35	1.45035361939918	0.499	0.387	7.09939021182441e-32	T cells	CITED2		HEY1	1.22310671174401e-31	2.35511391582475	0.651	0.203	2.44621342348803e-28	Endothelial cells	HEY1		TIPARP.7	9.20413437993112e-06	1.55815693529097	0.493	0.439	0.0184082687598622	B cell	TIPARP		EGR1.10	6.32288779012727e-32	1.68783474336945	0.792	0.589
OLFM4.1	4.39329166264124e-13	1.6301413209708	0.382	0.216	8.78658332528248e-10	Epithelial cells	OLFM4		MPEG1	0	2.39684974520665	0.666	0.027	0	Monocyte	MPEG1		GZMK	1.84738595060681e-60	1.43742794163069	0.271	0.015	3.69477190121362e-57	T cells	GZMK		CDH5	0	2.33862700773936	0.685	0.01	0	Endothelial cells	CDH5		IGFBP4.1	1.83631421785222e-89	1.52612579574218	0.696	0.21	3.67262843570445e-86	B cell	IGFBP4		PMP22.4	7.398537920906e-47	1.6603998889291	0.509	0.162
KLF5.1	1.0421446863417e-110	1.62722628691935	0.633	0.38	2.08428937268341e-107	Epithelial cells	KLF5		IFIT2.1	1.79440662936383e-06	2.39107885838072	0.426	0.227	0.00358881325872766	Monocyte	IFIT2		RASAL3.1	2.08358917238525e-136	1.43135878633057	0.406	0.089	4.1671783447705e-133	T cells	RASAL3		CAV1.3	1.98953386128743e-14	2.33717315712063	0.578	0.149	3.97906772257485e-11	Endothelial cells	CAV1		CPM.11	3.48338043362108e-27	1.50412410646171	0.625	0.331	6.96676086724216e-24	B cell	CPM		TAGLN.6	0.00030769307739728	1.65519614361708	0.375	0.234
DSC3.1	2.66979302500305e-178	1.62696533189348	0.564	0.194	5.33958605000611e-175	Epithelial cells	DSC3		IGSF6	0	2.38124961609698	0.673	0.047	0	Monocyte	IGSF6		EVI2A.1	1.11685264369636e-32	1.42032979662541	0.332	0.108	2.23370528739272e-29	T cells	EVI2A		CLEC14A	1.66651927318261e-278	2.33087235254373	0.529	0.014	3.33303854636522e-275	Endothelial cells	CLEC14A		CCDC80.1	1.7277297398817e-111	1.4997538444675	0.618	0.138	3.4554594797634e-108	B cell	CCDC80		MRVI1.1	0.00724176323635082	1.65334771026276	0.282	0.031
SCUBE2.9	4.56619053794607e-26	1.61817829724873	0.562	0.353	9.13238107589213e-23	Epithelial cells	SCUBE2		GLUL.12	1.2896115904223e-11	2.37128985550771	0.833	0.616	2.57922318084459e-08	Monocyte	GLUL		ARHGAP4.1	1.09344264750142e-14	1.41241244534387	0.327	0.204	2.18688529500284e-11	T cells	ARHGAP4		RNASE1	2.41452208916225e-46	2.32603423486625	0.473	0.04	4.82904417832449e-43	Endothelial cells	RNASE1		PGF	1.02288608667193e-107	1.48901528803857	0.6	0.119	2.04577217334386e-104	B cell	PGF		ACTG2.1	5.40245802527478e-101	1.61388781705234	0.421	0.044
ASS1.1	4.08408633890774e-29	1.61726977939054	0.471	0.218	8.16817267781549e-26	Epithelial cells	ASS1		TNFRSF1B.12	2.18277738300807e-22	2.3636646324635	0.778	0.254	4.36555476601614e-19	Monocyte	TNFRSF1B		ANXA1.4	3.12055320467763e-13	1.40540020245371	0.573	0.599	6.24110640935526e-10	T cells	ANXA1		CD34.1	1.15261770110288e-117	2.32148231795298	0.735	0.06	2.30523540220577e-114	Endothelial cells	CD34		MT2A.9	9.08684584179452e-14	1.47429525442336	0.607	0.474	1.8173691683589e-10	B cell	MT2A		CYP1B1.7	5.78716144529575e-08	1.60808876546813	0.426	0.318
LAMA3.1	1.76343761539858e-223	1.61395698958561	0.662	0.314	3.52687523079716e-220	Epithelial cells	LAMA3		C10orf54.9	8.26512061533748e-12	2.36164091585127	0.611	0.258	1.6530241230675e-08	Monocyte	C10orf54		CD55.7	2.55266207582026e-36	1.39128476408945	0.479	0.357	5.10532415164052e-33	T cells	CD55		LEPR	1.12409123769287e-35	2.30628108893345	0.497	0.179	2.24818247538575e-32	Endothelial cells	LEPR		LAMA4.1	5.87508846743345e-176	1.47256591898273	0.614	0.086	1.17501769348669e-172	B cell	LAMA4		RP11-572C15.6	1.83131906432989e-242	1.59623698069738	0.509	0.034
RDH11.2	0	1.61226605278521	0.999	0.613	0	Epithelial cells	RDH11		CD86	0	2.35518771516548	0.668	0.038	0	Monocyte	CD86		KLRB1	3.18409802769275e-276	1.38562448189513	0.368	0.028	6.3681960553855e-273	T cells	KLRB1		STMN1.4	1.09619867623683e-24	2.30055350723114	0.723	0.315	2.19239735247365e-21	Endothelial cells	STMN1		MT1A	7.7089454146052e-44	1.47025341957163	0.439	0.052	1.54178908292104e-40	B cell	MT1A		SRD5A2.1	5.49961763342154e-16	1.58639110054633	0.361	0.108
MSMB.2	6.78306677647072e-273	1.6059189957	0.983	0.613	1.35661335529414e-269	Epithelial cells	MSMB		CCL3	3.53787290321868e-66	2.34952610870544	0.408	0.012	7.07574580643736e-63	Monocyte	CCL3		GIMAP7	4.96348312715797e-91	1.38341594369794	0.379	0.091	9.92696625431593e-88	T cells	GIMAP7		PCDH17	2.70339940349054e-196	2.29710209115513	0.661	0.139	5.40679880698108e-193	Endothelial cells	PCDH17		CAV2.3	8.80698604339362e-80	1.46690246971365	0.632	0.181	1.76139720867872e-76	B cell	CAV2		RASD1.8	7.48637496672545e-23	1.57058368614113	0.588	0.39
CXCL17	3.76520815280042e-84	1.60169724518076	0.486	0.081	7.53041630560083e-81	Epithelial cells	CXCL17		FYB.3	1.93957238472436e-21	2.3494395274201	0.704	0.182	3.87914476944872e-18	Monocyte	FYB		RGCC.6	3.42650471313246e-09	1.38306013047119	0.419	0.372	6.85300942626491e-06	T cells	RGCC		CLU.7	1.57305165320396e-48	2.29549127188739	0.624	0.373	3.14610330640792e-45	Endothelial cells	CLU		EGR1.9	1.74311541603218e-31	1.46562904357207	0.764	0.588	3.48623083206436e-28	B cell	EGR1		VIM.11	2.24753094912737e-44	1.54624389820909	0.838	0.554
PTPN14.1	1.20251253146048e-81	1.59862608005453	0.565	0.309	2.40502506292096e-78	Epithelial cells	PTPN14		ALOX5AP.5	7.70851064910994e-09	2.32502385316298	0.5	0.183	1.54170212982199e-05	Monocyte	ALOX5AP		CD226	3.29716729449082e-76	1.36958578141488	0.302	0.03	6.59433458898164e-73	T cells	CD226		CYYR1.2	2.95689513232176e-77	2.29372276637507	0.735	0.103	5.91379026464352e-74	Endothelial cells	CYYR1		ITGA1.2	1.09317996687754e-25	1.45802127177436	0.504	0.176	2.18635993375508e-22	B cell	ITGA1		LAMC3	5.02107290782368e-81	1.51304644989657	0.338	0.005
LTBP2	1.98119269482275e-228	1.59229801859292	0.607	0.194	3.9623853896455e-225	Epithelial cells	LTBP2		LRRK2.1	4.12486265952414e-18	2.32237546886476	0.611	0.18	8.24972531904829e-15	Monocyte	LRRK2		BIN2.2	2.00359524684129e-93	1.36319259192277	0.402	0.096	4.00719049368257e-90	T cells	BIN2		SELP	2.52502513854716e-285	2.27687862780725	0.56	0.026	5.05005027709432e-282	Endothelial cells	SELP		SOCS3.9	8.50092463529225e-16	1.45684630672844	0.586	0.438	1.70018492705845e-12	B cell	SOCS3		SPON1	1.86992791778354e-21	1.50950849256201	0.384	0.104
NIPAL3.2	3.9672657522812e-259	1.57831166381784	0.911	0.515	7.93453150456239e-256	Epithelial cells	NIPAL3		G0S2.1	4.77409490711953e-18	2.31385989653783	0.385	0.131	9.54818981423905e-15	Monocyte	G0S2		PREX1.6	1.76126507187616e-34	1.3609298250693	0.447	0.316	3.52253014375232e-31	T cells	PREX1		COL4A1.1	0	2.26881416888616	0.703	0.108	0	Endothelial cells	COL4A1		CCL2.2	3.31531268343102e-46	1.45288576594468	0.543	0.176	6.63062536686204e-43	B cell	CCL2		FOS.9	8.03754298299249e-48	1.50093534607291	0.917	0.762
CRABP2.1	4.34230577710638e-33	1.573450185715	0.429	0.129	8.68461155421276e-30	Epithelial cells	CRABP2		CD207	0	2.31119130579299	0.534	0.048	0	Monocyte	CD207		PDE4B.5	1.26536688016946e-22	1.35671759825484	0.512	0.443	2.53073376033893e-19	T cells	PDE4B		SOX17	2.20335414689312e-108	2.25888711346666	0.459	0.007	4.40670829378624e-105	Endothelial cells	SOX17		CRISPLD2.7	1.00531866368815e-46	1.43973168940112	0.671	0.344	2.01063732737631e-43	B cell	CRISPLD2		SOCS3.10	1.10633590619344e-13	1.4764161355928	0.532	0.44
MME.1	7.00256938129929e-242	1.56422772109813	0.914	0.511	1.40051387625986e-238	Epithelial cells	MME		MYO1F.2	2.32282753740832e-31	2.31028404071425	0.667	0.115	4.64565507481663e-28	Monocyte	MYO1F		LY9	1.12767065531625e-126	1.34643717797263	0.391	0.088	2.25534131063251e-123	T cells	LY9		EGFL7.1	3.17807184783703e-33	2.2533517331233	0.675	0.194	6.35614369567407e-30	Endothelial cells	EGFL7		HBB	2.40504461267267e-95	1.42152084692897	0.464	0.053	4.81008922534533e-92	B cell	HBB		ANGPTL2.8	3.79574668917328e-22	1.46483590466626	0.481	0.295
TXNIP.1	1.3055521813353e-243	1.55781750854883	0.907	0.667	2.61110436267061e-240	Epithelial cells	TXNIP		PLXNC1	2.3523918408262e-141	2.30513116373251	0.567	0.126	4.70478368165239e-138	Monocyte	PLXNC1		APBB1IP.1	1.00531342989733e-120	1.33887542310568	0.406	0.072	2.01062685979466e-117	T cells	APBB1IP		ELTD1.1	1.02695459147355e-161	2.23440273688794	0.723	0.047	2.0539091829471e-158	Endothelial cells	ELTD1		MEF2C.3	0.00031752095490301	1.41781873313675	0.318	0.223	0.63504190980602	B cell	MEF2C		S1PR3.1	1.81759588425411e-08	1.44844430889517	0.366	0.21
TMEM178A.3	8.90331131123294e-90	1.55397518139905	0.514	0.229	1.78066226224659e-86	Epithelial cells	TMEM178A		CTSB.4	4.58250010749711e-260	2.30184813137711	0.936	0.636	9.16500021499423e-257	Monocyte	CTSB		DNAJB1.5	7.98753576862785e-17	1.33589125748058	0.631	0.597	1.59750715372557e-13	T cells	DNAJB1		NRP1.5	7.63880037975941e-103	2.22244667307608	0.685	0.311	1.52776007595188e-99	Endothelial cells	NRP1		TUBB6.2	1.91682845709977e-63	1.39481477075973	0.6	0.2	3.83365691419955e-60	B cell	TUBB6		PLTP.2	7.01907369293049e-36	1.44056651049487	0.472	0.189
FOS.1	9.49501830588394e-274	1.53310137277165	0.955	0.738	1.89900366117679e-270	Epithelial cells	FOS		CYBB.1	1.32642910365759e-19	2.29635559709132	0.667	0.144	2.65285820731519e-16	Monocyte	CYBB		SLC2A3.5	3.69477336765621e-72	1.33146634574112	0.53	0.257	7.38954673531242e-69	T cells	SLC2A3		FBLN2.1	1.59755634636427e-25	2.2184936800898	0.578	0.14	3.19511269272853e-22	Endothelial cells	FBLN2		COL4A1.2	0.000126473001338225	1.3887597473498	0.4	0.131	0.25294600267645	B cell	COL4A1		CXCL12.1	3.99534975619798e-36	1.43334057058336	0.486	0.222
MEIS2.1	1.97205821919706e-152	1.5279539836492	0.601	0.266	3.94411643839412e-149	Epithelial cells	MEIS2		FAM26F	0	2.2959120529594	0.614	0.023	0	Monocyte	FAM26F		LAX1	1.38080176307184e-215	1.32923931265059	0.358	0.019	2.76160352614368e-212	T cells	LAX1		COL15A1	2.33433649333675e-145	2.21422314509106	0.507	0.029	4.6686729866735e-142	Endothelial cells	COL15A1		OLFML2A.1	2.70324680787561e-07	1.36318552931618	0.379	0.116	0.000540649361575123	B cell	OLFML2A		PLXDC2.10	1.56582586723699e-17	1.42371065299261	0.602	0.468
SLC15A2.8	2.03456634577817e-63	1.52361597429282	0.715	0.367	4.06913269155634e-60	Epithelial cells	SLC15A2		LYN.10	5.37094627145444e-08	2.29363848574995	0.593	0.356	0.000107418925429089	Monocyte	LYN		GPR65.1	2.4706362053598e-132	1.31172344189364	0.389	0.078	4.9412724107196e-129	T cells	GPR65		SULF1.2	3.01094220800982e-29	2.21318154289746	0.651	0.209	6.02188441601964e-26	Endothelial cells	SULF1		RBPMS2	1.09153633511239e-202	1.33791339103026	0.579	0.046	2.18307267022478e-199	B cell	RBPMS2		BTG2.9	9.96361120141242e-12	1.41424577383175	0.616	0.531
ALOX15B.3	1.83219689704082e-33	1.5233986698491	0.558	0.454	3.66439379408163e-30	Epithelial cells	ALOX15B		MAFB.3	2.31895002795486e-50	2.28738402615946	0.577	0.402	4.63790005590972e-47	Monocyte	MAFB		BCL2.7	2.53490751011493e-19	1.30940187553023	0.411	0.369	5.06981502022986e-16	T cells	BCL2		ABCB1.2	3.5371870971499e-200	2.21264891148112	0.614	0.087	7.07437419429981e-197	Endothelial cells	ABCB1		MFAP4	8.40020905246815e-06	1.33615451900778	0.279	0.042	0.0168004181049363	B cell	MFAP4		PCOLCE2	1.52691932289698e-13	1.40569453365396	0.306	0.042
VEGFA.1	9.59342455413898e-244	1.52295585212344	0.953	0.6	1.9186849108278e-240	Epithelial cells	VEGFA		RGS18.1	1.5165205712783e-25	2.28589343090202	0.444	0.039	3.0330411425566e-22	Monocyte	RGS18		MS4A1	8.13634650461918e-228	1.30559995117901	0.335	0.035	1.62726930092384e-224	T cells	MS4A1		NOSTRIN.4	4.64088485699764e-122	2.20574650400313	0.661	0.246	9.28176971399528e-119	Endothelial cells	NOSTRIN		MT1M.5	2.00286289955724e-24	1.30733126820026	0.514	0.244	4.00572579911449e-21	B cell	MT1M		PI16	5.20997875184653e-188	1.40451342359058	0.384	0.019
LSAMP.1	8.88443624595016e-228	1.51822156135635	0.785	0.326	1.77688724919003e-224	Epithelial cells	LSAMP		EVI2B.2	2.41421057298763e-40	2.28129254211249	0.704	0.12	4.82842114597526e-37	Monocyte	EVI2B		SLAMF1	1.12192513443158e-109	1.30509444681295	0.388	0.105	2.24385026886316e-106	T cells	SLAMF1		TEK.1	1.11595875812467e-104	2.1946162482563	0.675	0.047	2.23191751624933e-101	Endothelial cells	TEK		FN1.9	3.18775521450512e-60	1.30029886206419	0.661	0.307	6.37551042901024e-57	B cell	FN1		CCND2.7	8.06454105183878e-19	1.39733448179951	0.523	0.36
ACPP.3	3.49815055260966e-249	1.51763858513584	0.994	0.671	6.99630110521932e-246	Epithelial cells	ACPP		TRIB1.8	2.68589225193175e-12	2.28043933469552	0.685	0.376	5.3717845038635e-09	Monocyte	TRIB1		KLRC1	1.18840121227482e-184	1.29934077360662	0.345	0.036	2.37680242454964e-181	T cells	KLRC1		LDB2	5.2325171552516e-129	2.18754678853955	0.519	0.06	1.04650343105032e-125	Endothelial cells	LDB2		GJC1	1.04418567660496e-17	1.28073428753799	0.25	0.037	2.08837135320991e-14	B cell	GJC1		SYNPO2.3	4.64363363318185e-29	1.3787511159105	0.491	0.21
TNFSF10.3	1.5810875504299e-113	1.51230733352425	0.756	0.478	3.1621751008598e-110	Epithelial cells	TNFSF10		SIGLEC10	0	2.27593468802045	0.613	0.056	0	Monocyte	SIGLEC10		GMFG.2	5.16207919944257e-24	1.2910575644993	0.343	0.158	1.03241583988851e-20	T cells	GMFG		IFITM3.13	1.05731076886313e-25	2.18384614453256	0.855	0.501	2.11462153772627e-22	Endothelial cells	IFITM3		ADAMTS4.1	1.19226814597033e-37	1.27966911173945	0.432	0.056	2.38453629194065e-34	B cell	ADAMTS4		MMP14.5	8.28896133135796e-19	1.37453258158982	0.495	0.351
RDH11.5	4.01337843621547e-168	1.50919511414578	0.978	0.63	8.02675687243095e-165	Epithelial cells	RDH11		NR4A2.4	1.14959719648029e-212	2.27161505799884	0.774	0.361	2.29919439296059e-209	Monocyte	NR4A2		SLA2	5.77374402096267e-289	1.27997006800153	0.396	0.037	1.15474880419253e-285	T cells	SLA2		POSTN	1.13744234276786e-114	2.18232324676532	0.556	0.122	2.27488468553571e-111	Endothelial cells	POSTN		NES.1	5.1852556029381e-16	1.27810195968538	0.443	0.091	1.03705112058762e-12	B cell	NES		TUBB6.3	9.86469143881735e-19	1.36874355654107	0.421	0.207
SLC4A4.4	1.03705131641756e-106	1.50817116353544	0.737	0.466	2.07410263283512e-103	Epithelial cells	SLC4A4		CD53.4	7.23942520591886e-30	2.26107071660105	0.741	0.148	1.44788504118377e-26	Monocyte	CD53		HMGB2.3	7.9614965550216e-10	1.26431423310858	0.412	0.408	1.59229931100432e-06	T cells	HMGB2		PLAT.2	4.42966274150822e-51	2.18089078408688	0.554	0.196	8.85932548301644e-48	Endothelial cells	PLAT		DKK3.11	6.75539675569959e-50	1.26690736455527	0.636	0.269	1.35107935113992e-46	B cell	DKK3		SGCD.1	1.5544625961168e-05	1.36262923004909	0.356	0.22
TMEM45B	2.72298128924237e-88	1.50452298317102	0.541	0.094	5.44596257848473e-85	Epithelial cells	TMEM45B		PLXDC2.3	1.82710960727926e-145	2.26091642292581	0.726	0.445	3.65421921455851e-142	Monocyte	PLXDC2		ITM2A.6	1.36092283549916e-27	1.25839871515902	0.396	0.268	2.72184567099831e-24	T cells	ITM2A		EMCN.1	6.21613048829102e-33	2.17675438119495	0.578	0.049	1.2432260976582e-29	Endothelial cells	EMCN		RARRES2.7	1.13973912559515e-67	1.26448960948392	0.625	0.232	2.2794782511903e-64	B cell	RARRES2		FENDRR	5.83807958536063e-07	1.35693318282392	0.264	0.015
TRPM8	3.13732204208004e-136	1.50413884804578	0.632	0.248	6.27464408416008e-133	Epithelial cells	TRPM8		CTB-61M7.2	0	2.25457176221936	0.5	0.001	0	Monocyte	CTB-61M7.2		ALOX5AP.1	3.10723763972611e-63	1.2470726112003	0.422	0.169	6.21447527945222e-60	T cells	ALOX5AP		C11orf96.1	3.96006381555536e-49	2.17413718783607	0.562	0.202	7.92012763111072e-46	Endothelial cells	C11orf96		FOS.8	6.06826641093481e-43	1.26144972295911	0.929	0.761	1.21365328218696e-39	B cell	FOS		FOSB.11	1.23828092334775e-18	1.3549697281943	0.731	0.634
ANPEP.2	2.72408203780111e-225	1.50124213499203	0.846	0.427	5.44816407560222e-222	Epithelial cells	ANPEP		IRAK3.11	2.19569534198796e-16	2.24336644706789	0.648	0.263	4.39139068397592e-13	Monocyte	IRAK3		CCND2.5	3.81007550938172e-32	1.23581568352367	0.455	0.357	7.62015101876345e-29	T cells	CCND2		MGP.6	3.04191352374909e-129	2.15620161903259	0.715	0.243	6.08382704749818e-126	Endothelial cells	MGP		CCND1.7	9.53249549295919e-05	1.24557892119141	0.514	0.451	0.190649909859184	B cell	CCND1		MFGE8.1	2.21440695613942e-41	1.35318557481027	0.477	0.17
ITGB4.1	1.7623869664371e-111	1.49139862146417	0.566	0.28	3.52477393287421e-108	Epithelial cells	ITGB4		PELI1.11	1.01281206210881e-11	2.24191967895579	0.574	0.296	2.02562412421762e-08	Monocyte	PELI1		PAG1.6	1.59721090076995e-30	1.23522489959847	0.417	0.315	3.19442180153989e-27	T cells	PAG1		FLT1.2	3.29339332160342e-64	2.15544270277524	0.807	0.143	6.58678664320684e-61	Endothelial cells	FLT1		BTG2.8	6.6934164825212e-30	1.23432828701692	0.768	0.526	1.33868329650424e-26	B cell	BTG2		FOXC1.2	2.17103960370053e-33	1.35289547276128	0.481	0.211
SFRP1.1	0	1.48624380151069	0.703	0.225	0	Epithelial cells	SFRP1		RAB31	5.13740859666592e-183	2.22473939851004	0.63	0.176	1.02748171933318e-179	Monocyte	RAB31		REL.4	1.49749751469735e-15	1.21876077874336	0.448	0.44	2.99499502939469e-12	T cells	REL		RGL1.7	8.64960090150596e-131	2.15194511015018	0.665	0.249	1.72992018030119e-127	Endothelial cells	RGL1		P2RX1	2.12978888503703e-41	1.22970831198189	0.4	0.025	4.25957777007405e-38	B cell	P2RX1		FGF7	1.88229343976451e-56	1.34893050445552	0.394	0.072
EFCAB4A.7	3.06723531063076e-58	1.48324015676677	0.688	0.344	6.13447062126152e-55	Epithelial cells	EFCAB4A		SERPINB2	0	2.21591649005937	0.5	0.005	0	Monocyte	SERPINB2		SPN.1	1.28028871424813e-117	1.21158527799154	0.409	0.102	2.56057742849625e-114	T cells	SPN		ITM2A.7	3.25179063429895e-51	2.14408514791102	0.57	0.26	6.50358126859789e-48	Endothelial cells	ITM2A		CRYAB.6	0.00671711174975514	1.22650478886429	0.414	0.31	1	B cell	CRYAB		FRMD6.4	6.77249004218983e-21	1.33443640831148	0.477	0.307
FGFR2.1	1.81617649202623e-143	1.47350377699964	0.585	0.292	3.63235298405247e-140	Epithelial cells	FGFR2		SLC2A3.11	8.56095221729727e-22	2.20489995547357	0.796	0.271	1.71219044345945e-18	Monocyte	SLC2A3		UCP2.6	1.44135096997497e-16	1.21154557159358	0.307	0.241	2.88270193994995e-13	T cells	UCP2		ENG.2	1.01139965882013e-34	2.14360032522539	0.675	0.148	2.02279931764027e-31	Endothelial cells	ENG		TMTC1.1	1.30736040659572e-81	1.20900478907289	0.6	0.151	2.61472081319143e-78	B cell	TMTC1		DLL1.8	1.9221215303332e-12	1.33394877868044	0.421	0.268
TNS1.1	5.13475990241524e-255	1.47261440253326	0.705	0.279	1.02695198048305e-251	Epithelial cells	TNS1		FFAR2.1	7.02653867740107e-08	2.20442009772863	0.444	0.198	0.000140530773548021	Monocyte	FFAR2		CYBA.4	8.43812985778025e-24	1.21119855905901	0.425	0.352	1.68762597155605e-20	T cells	CYBA		PTPRG.6	9.81651990963109e-10	2.13923342916407	0.453	0.249	1.96330398192622e-06	Endothelial cells	PTPRG		COL1A2.3	9.46631832234729e-143	1.20757965478827	0.646	0.127	1.89326366446946e-139	B cell	COL1A2		HSPA1B.9	3.72284437204769e-20	1.32883385886127	0.736	0.612
VTCN1.1	1.17732979247942e-61	1.47213829475667	0.414	0.072	2.35465958495884e-58	Epithelial cells	VTCN1		AMICA1.4	1.62931855403568e-29	2.20144405917006	0.722	0.154	3.25863710807136e-26	Monocyte	AMICA1		RGS2.6	5.66890682768926e-38	1.20190813624322	0.522	0.384	1.13378136553785e-34	T cells	RGS2		STOM.7	7.47482637444919e-70	2.13063918777107	0.63	0.276	1.49496527488984e-66	Endothelial cells	STOM		CDH13.1	1.78564309651825e-96	1.19648276084425	0.571	0.133	3.57128619303649e-93	B cell	CDH13		EPB41L2.7	9.78111306876864e-38	1.3255855276111	0.551	0.228
SYTL2.5	1.93366556787038e-50	1.4709205369555	0.67	0.387	3.86733113574077e-47	Epithelial cells	SYTL2		CXCR1	7.711211598987e-284	2.20096030935906	0.407	0	1.5422423197974e-280	Monocyte	CXCR1		SH2D1A	8.92169137456478e-177	1.19940339654241	0.319	0.009	1.78433827491296e-173	T cells	SH2D1A		ITGA5.4	7.71976715267503e-30	2.11120397174445	0.687	0.23	1.54395343053501e-26	Endothelial cells	ITGA5		NR2F1	3.06605487534159e-48	1.19467730401292	0.479	0.083	6.13210975068318e-45	B cell	NR2F1		DST.10	2.78217383306694e-23	1.31255565913621	0.704	0.493
ANPEP.3	1.98611495735494e-18	1.47035817362982	0.526	0.464	3.97222991470987e-15	Epithelial cells	ANPEP		TNFAIP3.13	9.57122470691087e-14	2.19042931752577	0.796	0.462	1.91424494138217e-10	Monocyte	TNFAIP3		ARID5A.5	3.77499998465915e-34	1.18882197848493	0.391	0.248	7.5499999693183e-31	T cells	ARID5A		FAM107A.7	2.75403066888553e-38	2.1107674253372	0.572	0.313	5.50806133777107e-35	Endothelial cells	FAM107A		PTPRG.8	1.44403343711332e-46	1.16297345214051	0.593	0.249	2.88806687422665e-43	B cell	PTPRG		PTPRG.9	4.30133668764757e-19	1.28355064142974	0.454	0.254
SLC30A4.1	2.41149648276633e-251	1.46343287900769	0.883	0.436	4.82299296553267e-248	Epithelial cells	SLC30A4		SLCO2B1	0	2.18771655930988	0.611	0.046	0	Monocyte	SLCO2B1		TIGIT	0	1.18772470963876	0.351	0.014	0	T cells	TIGIT		TIAM1.1	1.49887643839208e-71	2.08684862202151	0.564	0.168	2.99775287678415e-68	Endothelial cells	TIAM1		C1S.8	1.23967473468895e-43	1.15313037077681	0.636	0.372	2.4793494693779e-40	B cell	C1S		ELN.1	3.51928056009161e-63	1.27156832448057	0.454	0.1
NNMT.5	6.1587074450109e-27	1.46276064819781	0.541	0.361	1.23174148900218e-23	Epithelial cells	NNMT		NCF4.3	3.49043471812618e-22	2.18325891406125	0.574	0.116	6.98086943625237e-19	Monocyte	NCF4		EVI2B.1	2.50384271129105e-08	1.17316596348577	0.287	0.112	5.0076854225821e-05	T cells	EVI2B		ECSCR.1	4.96950606908905e-73	2.08442401350225	0.602	0.059	9.93901213817811e-70	Endothelial cells	ECSCR		PRKG1	2.30401647402761e-06	1.14942824268737	0.257	0.12	0.00460803294805523	B cell	PRKG1		ZEB2.2	2.04499196154516e-56	1.26859395446347	0.523	0.138
SCD.1	1.78646827399389e-231	1.45661987285429	0.852	0.362	3.57293654798778e-228	Epithelial cells	SCD		CD84	6.68728072099133e-250	2.18174694672891	0.591	0.102	1.33745614419827e-246	Monocyte	CD84		RARRES3.3	2.57765977203843e-36	1.17223486462593	0.466	0.369	5.15531954407687e-33	T cells	RARRES3		THBD.2	3.75679096777268e-13	2.07884599882394	0.554	0.121	7.51358193554536e-10	Endothelial cells	THBD		ZFAND5.7	1.06192558260432e-24	1.14625148876409	0.732	0.519	2.12385116520864e-21	B cell	ZFAND5		ZEB1.1	1.44417381592589e-33	1.26332429492877	0.454	0.15
FHL2.7	1.77539952735076e-65	1.4562415038126	0.682	0.38	3.55079905470152e-62	Epithelial cells	FHL2		HBEGF.9	1.13839273810682e-13	2.18044223343738	0.741	0.387	2.27678547621364e-10	Monocyte	HBEGF		SELPLG.1	1.68901541653297e-109	1.16577434495067	0.378	0.095	3.37803083306593e-106	T cells	SELPLG		TEK	2.78644614474941e-282	2.07682211594956	0.549	0.026	5.57289228949882e-279	Endothelial cells	TEK		FBXO32.9	3.9273865096937e-25	1.13926419256021	0.65	0.449	7.85477301938739e-22	B cell	FBXO32		LMO4.9	3.31757615343031e-05	1.26013311915638	0.222	0.369
PAK1IP1.1	2.86095747850605e-214	1.4494893487849	0.848	0.458	5.7219149570121e-211	Epithelial cells	PAK1IP1		PLAU	2.69678656092608e-212	2.16430133615952	0.565	0.115	5.39357312185217e-209	Monocyte	PLAU		CTLA4	4.18016280551499e-121	1.15721732950951	0.325	0.042	8.36032561102999e-118	T cells	CTLA4		DLL4.1	5.37561981122455e-119	2.06414217182847	0.687	0.055	1.07512396224491e-115	Endothelial cells	DLL4		AGT	2.00998785547142e-72	1.13283386994124	0.579	0.185	4.01997571094285e-69	B cell	AGT		PCDH10	2.06520971376798e-89	1.25809927151109	0.435	0.055
HSPB1.1	5.88244309313515e-39	1.44455121964795	0.585	0.475	1.17648861862703e-35	Epithelial cells	HSPB1		IER3.3	7.22766925127685e-68	2.16420280179385	0.61	0.396	1.44553385025537e-64	Monocyte	IER3		BATF	1.81207658439202e-73	1.1525249477077	0.371	0.138	3.62415316878404e-70	T cells	BATF		SULF2.6	6.03873662806157e-91	2.06121656037717	0.651	0.315	1.20774732561231e-87	Endothelial cells	SULF2		EGFLAM	3.36596056319382e-17	1.08669792698481	0.364	0.037	6.73192112638764e-14	B cell	EGFLAM		INHBA.1	5.9265523763596e-22	1.25164400085554	0.301	0.038
SLC4A4	9.00218862876192e-253	1.44403400026736	0.799	0.424	1.80043772575238e-249	Epithelial cells	SLC4A4		NINJ1.11	1.60761313224136e-06	2.16019008739403	0.593	0.37	0.00321522626448271	Monocyte	NINJ1		LPXN.2	7.40330198331296e-10	1.14938039658424	0.309	0.245	1.48066039666259e-06	T cells	LPXN		ERG	1.72186115800417e-137	2.0498393602091	0.608	0.09	3.44372231600835e-134	Endothelial cells	ERG		RAB31.2	1.46283628278823e-09	1.07895755846882	0.446	0.212	2.92567256557646e-06	B cell	RAB31		TFPI.1	2.97920154062085e-62	1.23169721048574	0.44	0.092
GCNT2.5	1.22915536453667e-116	1.44003821293842	0.767	0.386	2.45831072907333e-113	Epithelial cells	GCNT2		EPB41L2.4	1.36386973820248e-154	2.15339343234346	0.61	0.197	2.72773947640497e-151	Monocyte	EPB41L2		SLAMF7.1	3.1821011410975e-18	1.13845207234123	0.276	0.075	6.364202282195e-15	T cells	SLAMF7		JAM2	1.79956793841547e-32	2.0470918261539	0.457	0.089	3.59913587683094e-29	Endothelial cells	JAM2		GPX3.5	2.74243525574481e-16	1.0585315487665	0.614	0.454	5.48487051148961e-13	B cell	GPX3		S100A6.7	2.25908652257979e-15	1.20699954679413	0.579	0.478
CPE.2	5.01456071210233e-280	1.42817130484197	0.975	0.615	1.00291214242047e-276	Epithelial cells	CPE		NLRP3	5.11702003614496e-119	2.13594738880284	0.475	0.067	1.02340400722899e-115	Monocyte	NLRP3		ZNF683	1.41817462310925e-155	1.13723222974216	0.294	0.018	2.83634924621849e-152	T cells	ZNF683		PTPRG.10	8.28672071904038e-13	2.04685621906953	0.602	0.256	1.65734414380808e-09	Endothelial cells	PTPRG		MIR143HG	7.89066249447279e-304	1.03948214953472	0.543	0.013	1.57813249889456e-300	B cell	MIR143HG		SERPINH1.7	0.000749724562858827	1.19395842692748	0.38	0.338
ANTXR2.1	2.04989583461205e-211	1.42504971647757	0.868	0.513	4.09979166922409e-208	Epithelial cells	ANTXR2		HSPH1.1	5.25911117581542e-81	2.12980714231761	0.694	0.496	1.05182223516308e-77	Monocyte	HSPH1		HCLS1.1	2.07202728724043e-65	1.12638940007837	0.429	0.162	4.14405457448087e-62	T cells	HCLS1		SOCS3.11	1.7378841833787e-11	2.04663389526716	0.675	0.44	3.47576836675741e-08	Endothelial cells	SOCS3		IFITM2.8	1.39886841734836e-34	1.03498805948175	0.654	0.408	2.79773683469672e-31	B cell	IFITM2		CAMK2N1.2	1.41422555259043e-08	1.18704682917616	0.352	0.213
LINC00668.5	2.59159555012175e-99	1.42141779821969	0.624	0.234	5.18319110024351e-96	Epithelial cells	LINC00668		IFI30.12	1.49386111016073e-05	2.12373767387072	0.556	0.313	0.0298772222032145	Monocyte	IFI30		CST7.1	1.28016670883095e-122	1.12522179084333	0.327	0.057	2.56033341766191e-119	T cells	CST7		S1PR1	0	2.04650923990648	0.659	0.071	0	Endothelial cells	S1PR1		CH25H	7.38882976523318e-15	1.02423141885437	0.375	0.083	1.47776595304664e-11	B cell	CH25H		DNAJB1.8	4.66040357254013e-06	1.1779314535112	0.579	0.599
ZFP36L1.9	2.89813239885225e-53	1.42108303338509	0.736	0.39	5.79626479770451e-50	Epithelial cells	ZFP36L1		PILRA.1	1.34564075388608e-23	2.12327190950272	0.648	0.162	2.69128150777215e-20	Monocyte	PILRA		LBH.4	1.73789993251402e-18	1.11355154291615	0.356	0.296	3.47579986502805e-15	T cells	LBH		AKAP12.4	7.29144371046636e-09	2.04349549602651	0.485	0.353	1.45828874209327e-05	Endothelial cells	AKAP12		ATF3.8	1.17642881365129e-15	1.01008477548586	0.696	0.582	2.35285762730257e-12	B cell	ATF3		PHLDA1.9	0.00215819826472197	1.1778143736494	0.384	0.297
EGLN3	2.41836217465577e-69	1.41574815160313	0.508	0.144	4.83672434931154e-66	Epithelial cells	EGLN3		MPEG1.1	6.66357363333153e-48	2.1192079670376	0.704	0.082	1.33271472666631e-44	Monocyte	MPEG1		METRNL.6	2.90145639628493e-41	1.09693205788648	0.388	0.255	5.80291279256987e-38	T cells	METRNL		COL4A2	2.32790311300691e-198	2.04035643740591	0.667	0.125	4.65580622601382e-195	Endothelial cells	COL4A2		NOV.7	5.15617522573046e-27	1.00921782017945	0.564	0.289	1.03123504514609e-23	B cell	NOV		HHIP	9.57842734360886e-26	1.17664468970187	0.273	0.015
GCNT2.2	1.51077507156444e-173	1.40693017311249	0.772	0.37	3.02155014312888e-170	Epithelial cells	GCNT2		FCER1G	0	2.11739692057611	0.649	0.087	0	Monocyte	FCER1G		APOL6.4	1.24494132108272e-10	1.08230390642792	0.411	0.41	2.48988264216543e-07	T cells	APOL6		ENTPD1.3	4.80308005374724e-36	2.03444098574747	0.711	0.156	9.60616010749448e-33	Endothelial cells	ENTPD1		SLC38A1.8	2.87108855575693e-18	1.00478256936952	0.657	0.477	5.74217711151386e-15	B cell	SLC38A1		SDC2.4	5.22121190679231e-05	1.17430581443011	0.38	0.314
RDH11.3	2.46617736450976e-167	1.40430894374375	0.892	0.627	4.93235472901952e-164	Epithelial cells	RDH11		ARRB2.9	2.42532404121206e-15	2.11719744874832	0.667	0.305	4.85064808242412e-12	Monocyte	ARRB2		KLHL6.1	5.65152444562703e-91	1.0685780199381	0.351	0.072	1.13030488912541e-87	T cells	KLHL6		TMTC1.3	1.90333334128162e-28	2.03100903605961	0.651	0.159	3.80666668256325e-25	Endothelial cells	TMTC1											INMT.2	1.85014282732344e-18	1.17246564151838	0.306	0.058
ID1.1	2.93061554585877e-76	1.40391131754748	0.585	0.392	5.86123109171755e-73	Epithelial cells	ID1		THBD.3	6.69471768883841e-24	2.11699424109687	0.63	0.122	1.33894353776768e-20	Monocyte	THBD		CD5	1.09490267794977e-304	1.06581279173869	0.348	0.018	2.18980535589954e-301	T cells	CD5		TM4SF18	9.72416013388356e-88	2.02651789073284	0.493	0.074	1.94483202677671e-84	Endothelial cells	TM4SF18											SERPINE2	1.61783747345754e-56	1.15570304875174	0.417	0.092
FOSB.1	2.03059652601097e-156	1.40357325569257	0.825	0.609	4.06119305202194e-153	Epithelial cells	FOSB		IER5.4	2.1871854530357e-96	2.11483056228178	0.661	0.387	4.37437090607141e-93	Monocyte	IER5		RP11-284N8.3	2.30202277585767e-47	1.0586170919333	0.258	0.038	4.60404555171534e-44	T cells	RP11-284N8.3		SULF2.10	6.17784584171245e-25	2.01937422059755	0.723	0.329	1.23556916834249e-21	Endothelial cells	SULF2											ANK2	1.24218061532542e-43	1.153765106675	0.463	0.152
MME.4	2.85949287755426e-131	1.3991879211368	0.887	0.529	5.71898575510852e-128	Epithelial cells	MME		FYB	1.16535736696839e-266	2.11334402211223	0.692	0.133	2.33071473393678e-263	Monocyte	FYB		P2RY10	1.91739536138167e-131	1.0555180258174	0.327	0.04	3.83479072276335e-128	T cells	P2RY10		ROBO4	0	2.01579063818742	0.638	0.061	0	Endothelial cells	ROBO4											BMP7.1	1.10359068268286e-10	1.13865497375671	0.343	0.156
GCNT2.3	2.52098347662445e-41	1.39807178028037	0.545	0.397	5.0419669532489e-38	Epithelial cells	GCNT2		CD14.3	2.04891847133665e-90	2.11260544434701	0.515	0.208	4.0978369426733e-87	Monocyte	CD14		NFATC2.1	5.30861713757913e-58	1.05536262768514	0.373	0.168	1.06172342751583e-54	T cells	NFATC2		ECSCR	0	2.01281764937148	0.659	0.032	0	Endothelial cells	ECSCR											ECM2.1	8.9842720968813e-15	1.13526833385627	0.296	0.029
CPB1	8.67482040957447e-65	1.39755086034147	0.428	0.185	1.73496408191489e-61	Epithelial cells	CPB1		HSPA6.1	1.08089871033311e-29	2.11075872402833	0.456	0.307	2.16179742066621e-26	Monocyte	HSPA6		SERPINB9.1	1.49266527447982e-21	1.05338166288826	0.317	0.158	2.98533054895964e-18	T cells	SERPINB9		ELK3.3	5.99848863885518e-20	2.01159958228207	0.481	0.25	1.19969772777104e-16	Endothelial cells	ELK3											MEG3.1	1.08392047414691e-26	1.1230214865455	0.426	0.191
SLC39A10.1	2.26217430410582e-187	1.39606252111464	0.772	0.373	4.52434860821164e-184	Epithelial cells	SLC39A10		AIF1.1	6.78634078096479e-24	2.10874232517422	0.63	0.08	1.35726815619296e-20	Monocyte	AIF1		RASGEF1B.5	9.52146265132273e-12	1.03739043209995	0.368	0.348	1.90429253026455e-08	T cells	RASGEF1B		IL33	3.13946963055803e-292	2.00733932167509	0.677	0.111	6.27893926111606e-289	Endothelial cells	IL33											RAB31.3	2.71074581818496e-26	1.10997906653749	0.472	0.213
RP11-395B7.2.4	1.03042906953815e-47	1.39571721971161	0.474	0.259	2.06085813907631e-44	Epithelial cells	RP11-395B7.2		CD14.6	9.39732208543632e-15	2.10430001030315	0.611	0.234	1.87946441708726e-11	Monocyte	CD14		TNIK	4.11265395006668e-39	1.03583408762475	0.338	0.169	8.22530790013336e-36	T cells	TNIK		SERPINE2.1	2.28149686866429e-06	1.99117661742113	0.41	0.096	0.00456299373732858	Endothelial cells	SERPINE2											BDKRB2.1	1.25464822635307e-31	1.10804890885366	0.352	0.069
ST6GAL1.2	4.42668836802289e-120	1.39085026515825	0.795	0.563	8.85337673604577e-117	Epithelial cells	ST6GAL1		ZNF331.2	8.34336339674343e-135	2.10327574160091	0.708	0.393	1.66867267934869e-131	Monocyte	ZNF331		CHST11.4	2.33230922366633e-29	1.02808938126812	0.388	0.244	4.66461844733266e-26	T cells	CHST11		ITPRIP.6	8.44386937771482e-22	1.98929986184851	0.483	0.244	1.68877387554296e-18	Endothelial cells	ITPRIP											ADAMTS4.2	3.50223327750767e-72	1.09987659436657	0.435	0.058
TNC.1	0	1.39049720474155	0.642	0.199	0	Epithelial cells	TNC		SIRPB1	8.59864167374766e-151	2.09988756887155	0.481	0.008	1.71972833474953e-147	Monocyte	SIRPB1		HSPH1.3	0.00061045493977482	1.02207927796132	0.455	0.519	1	T cells	HSPH1		OLFM1.3	1.01348062747446e-27	1.9809849097654	0.501	0.258	2.02696125494892e-24	Endothelial cells	OLFM1											TGFB3.11	2.08121678021322e-13	1.06163460945234	0.523	0.427
ELF3	1.01522371830989e-158	1.38975887693021	0.711	0.372	2.03044743661977e-155	Epithelial cells	ELF3		RASSF4.3	1.45358032354368e-65	2.09794203706889	0.503	0.221	2.90716064708737e-62	Monocyte	RASSF4		GNA13.4	4.55619931257843e-18	1.01383452458862	0.386	0.342	9.11239862515687e-15	T cells	GNA13		TUBB6.1	3.82070163343872e-74	1.97977363607568	0.556	0.193	7.64140326687744e-71	Endothelial cells	TUBB6											TNFRSF10D.8	1.69498123771334e-06	1.05569876202109	0.375	0.311
SELENBP1.4	2.42512412441868e-48	1.38628615940761	0.607	0.352	4.85024824883736e-45	Epithelial cells	SELENBP1		C5AR1	9.36640560629972e-208	2.09676459484087	0.514	0.036	1.87328112125994e-204	Monocyte	C5AR1		PSMB9.4	4.12144857849351e-30	1.00202275440828	0.391	0.299	8.24289715698701e-27	T cells	PSMB9		GJA4.1	5.29564860459863e-11	1.97765597687197	0.434	0.052	1.05912972091973e-07	Endothelial cells	GJA4											RYR2	4.67839381579756e-22	1.04747969076979	0.417	0.187
COL9A1.2	5.38826021493273e-102	1.37709144363483	0.554	0.276	1.07765204298655e-98	Epithelial cells	COL9A1		AMICA1	2.63982719912547e-208	2.08501127950347	0.591	0.113	5.27965439825093e-205	Monocyte	AMICA1											GJA1.8	6.35064084307391e-118	1.9762414975819	0.655	0.229	1.27012816861478e-114	Endothelial cells	GJA1											TRPS1.6	4.52834246026688e-14	1.02927185748129	0.454	0.318
TACSTD2.6	2.2423315428074e-66	1.37451614715695	0.904	0.627	4.48466308561481e-63	Epithelial cells	TACSTD2		CCDC88A.2	1.29875890439477e-127	2.07207279371415	0.667	0.403	2.59751780878955e-124	Monocyte	CCDC88A											ETS2.8	2.44291240295628e-102	1.97521776849029	0.83	0.534	4.88582480591257e-99	Endothelial cells	ETS2											ROBO1.10	2.72798114093999e-18	1.02871779578423	0.481	0.31
CLU.9	1.57169570183271e-27	1.37060861566905	0.592	0.378	3.14339140366542e-24	Epithelial cells	CLU		LAIR1	2.06298732473826e-237	2.06593830234697	0.559	0.031	4.12597464947651e-234	Monocyte	LAIR1											C10orf10.6	0.00475406507447492	1.96386461804447	0.396	0.251	1	Endothelial cells	C10orf10											HMCN1.1	2.88470626596767e-60	1.02719615086053	0.421	0.088
NEFH.5	2.837860630702e-146	1.36992999497511	0.908	0.464	5.67572126140399e-143	Epithelial cells	NEFH		LST1	0	2.06485955343666	0.605	0.044	0	Monocyte	LST1											TMEM204.1	1.08172360368718e-132	1.96109763349735	0.63	0.2	2.16344720737436e-129	Endothelial cells	TMEM204											DDIT3.4	6.86794602187777e-07	1.02218163319906	0.444	0.379
ZFP36L1.1	5.39614988837482e-159	1.36935474256597	0.702	0.357	1.07922997767496e-155	Epithelial cells	ZFP36L1		ICAM1.4	1.97728886949138e-164	2.06012102915249	0.658	0.299	3.95457773898275e-161	Monocyte	ICAM1											PTPRM.4	9.45862240387021e-109	1.95925272515099	0.677	0.286	1.89172448077404e-105	Endothelial cells	PTPRM											MYL9.7	0.000190058264224905	1.01274195931573	0.407	0.335
ASPH.8	9.16992202229098e-56	1.35961463744226	0.691	0.382	1.8339844044582e-52	Epithelial cells	ASPH		PREX1.9	5.16984205064455e-09	2.05572914156672	0.611	0.322	1.03396841012891e-05	Monocyte	PREX1											EGFL7	1.09094513335717e-108	1.95602444601559	0.6	0.176	2.18189026671434e-105	Endothelial cells	EGFL7											MCC.8	0.00026320584028694	1.00758269191677	0.375	0.331
SPON2	1.55190593056871e-127	1.35708976572924	0.698	0.382	3.10381186113742e-124	Epithelial cells	SPON2		FCGR3A.1	4.64896292633186e-29	2.0551568534397	0.574	0.078	9.29792585266373e-26	Monocyte	FCGR3A											MYC.5	1.23711991510424e-112	1.9523175790741	0.667	0.263	2.47423983020848e-109	Endothelial cells	MYC											KLF10.9	4.38834364423513e-10	1.00695367833292	0.477	0.362
ROBO1.8	1.1027685830429e-26	1.35644726082149	0.523	0.306	2.20553716608579e-23	Epithelial cells	ROBO1		COTL1.3	1.17262708331416e-198	2.04841605751008	0.684	0.302	2.34525416662831e-195	Monocyte	COTL1											FAM198B.4	6.14665078653711e-60	1.9436883692199	0.566	0.247	1.22933015730742e-56	Endothelial cells	FAM198B
PDLIM1.1	2.10693889557027e-81	1.35388994996557	0.606	0.367	4.21387779114053e-78	Epithelial cells	PDLIM1		PFKFB3.13	1.37364303528542e-12	2.0435105396261	0.685	0.371	2.74728607057084e-09	Monocyte	PFKFB3											DUSP6.7	2.70418412687486e-96	1.9377306173744	0.711	0.394	5.40836825374971e-93	Endothelial cells	DUSP6
STEAP2.2	9.56474769664777e-274	1.35339541067026	0.981	0.547	1.91294953932955e-270	Epithelial cells	STEAP2		PLXNC1.3	3.26780952561153e-28	2.04210556952495	0.722	0.164	6.53561905122306e-25	Monocyte	PLXNC1											TIE1	0	1.93382768252826	0.632	0.048	0	Endothelial cells	TIE1
GJA1.1	4.58108955901337e-165	1.35271005102171	0.587	0.201	9.16217911802675e-162	Epithelial cells	GJA1		HCAR3.1	3.3296937437332e-22	2.03477729747199	0.519	0.104	6.6593874874664e-19	Monocyte	HCAR3											ADCY4	1.19832801240772e-66	1.9269858013365	0.463	0.056	2.39665602481544e-63	Endothelial cells	ADCY4
NIPAL3.3	3.43767831265879e-70	1.35250475167341	0.687	0.541	6.87535662531758e-67	Epithelial cells	NIPAL3		PALD1	0	2.01348839594406	0.587	0.048	0	Monocyte	PALD1											CFH.8	1.21934963422731e-25	1.92064855478853	0.663	0.243	2.43869926845462e-22	Endothelial cells	CFH
ANPEP.5	1.9048428479627e-94	1.35139521074421	0.764	0.45	3.80968569592541e-91	Epithelial cells	ANPEP		TMSB4X.3	2.36888418630138e-260	2.01225408531158	0.841	0.36	4.73776837260276e-257	Monocyte	TMSB4X											GIMAP5.2	1.21003391141879e-33	1.91707534340576	0.469	0.105	2.42006782283759e-30	Endothelial cells	GIMAP5
MXRA5	1.29636612320182e-216	1.35114080299085	0.573	0.149	2.59273224640364e-213	Epithelial cells	MXRA5		TNFRSF1B.4	3.39394835554057e-279	2.01119713833922	0.715	0.211	6.78789671108115e-276	Monocyte	TNFRSF1B											TNFRSF10D.9	0.000627207929677811	1.90484155826843	0.494	0.311	1	Endothelial cells	TNFRSF10D
PALLD.1	5.39754195117181e-139	1.34844546663491	0.685	0.361	1.07950839023436e-135	Epithelial cells	PALLD		MAP3K8.4	1.59775495147159e-207	2.01047645472885	0.649	0.218	3.19550990294318e-204	Monocyte	MAP3K8											TIE1.1	1.95704659728029e-71	1.90385416245954	0.627	0.073	3.91409319456059e-68	Endothelial cells	TIE1
ACPP.6	1.38260889968248e-153	1.34758873663231	0.992	0.683	2.76521779936496e-150	Epithelial cells	ACPP		SAT1.2	1.05730207773527e-279	2.00921247296139	0.954	0.726	2.11460415547054e-276	Monocyte	SAT1											PTPRM.6	4.20665975333513e-08	1.89231490084646	0.53	0.304	8.41331950667027e-05	Endothelial cells	PTPRM
RHOV.1	2.19465273957004e-09	1.34660797759003	0.366	0.204	4.38930547914007e-06	Epithelial cells	RHOV		TBXAS1.2	1.84040536919327e-169	2.00379392925913	0.661	0.306	3.68081073838654e-166	Monocyte	TBXAS1											THSD7A	1.52701100160753e-219	1.89216021918285	0.638	0.087	3.05402200321506e-216	Endothelial cells	THSD7A
TM4SF1.6	5.39309580659283e-43	1.3436747321334	0.586	0.29	1.07861916131857e-39	Epithelial cells	TM4SF1		FCGR2A.2	4.72467425977312e-08	2.00200686627714	0.481	0.124	9.44934851954623e-05	Monocyte	FCGR2A											EDNRB	0.000119194948497626	1.88379742582447	0.339	0.06	0.238389896995252	Endothelial cells	EDNRB
GLO1.3	9.30039457304234e-79	1.34182727267998	0.759	0.462	1.86007891460847e-75	Epithelial cells	GLO1		COTL1.10	2.5302740227801e-17	1.99854518164182	0.741	0.335	5.0605480455602e-14	Monocyte	COTL1											SHROOM4	2.3698798343443e-79	1.87220822709912	0.529	0.147	4.7397596686886e-76	Endothelial cells	SHROOM4
CTSB.1	3.60179552659679e-244	1.33930220238042	0.909	0.628	7.20359105319358e-241	Epithelial cells	CTSB		PTPRC.3	2.82268218980375e-237	1.98333310032274	0.764	0.222	5.6453643796075e-234	Monocyte	PTPRC											IFITM2.10	6.00604510047169e-25	1.86547311738708	0.807	0.411	1.20120902009434e-21	Endothelial cells	IFITM2
TFF3	1.70086901063905e-292	1.33651060375847	0.675	0.231	3.40173802127811e-289	Epithelial cells	TFF3		CD4	0	1.98301804240888	0.629	0.103	0	Monocyte	CD4											LDB2.2	1.15358283274515e-33	1.86425473046933	0.542	0.079	2.30716566549029e-30	Endothelial cells	LDB2
SFN.1	5.88768240964018e-28	1.33633779331984	0.489	0.307	1.17753648192804e-24	Epithelial cells	SFN		PSAP.1	9.55098397761007e-170	1.97955967175244	0.907	0.81	1.91019679552201e-166	Monocyte	PSAP											CDKN1A.6	2.28477768865222e-60	1.86007609473925	0.721	0.507	4.56955537730443e-57	Endothelial cells	CDKN1A
SCGB3A1	2.09436582801352e-109	1.3338335858716	0.447	0.073	4.18873165602704e-106	Epithelial cells	SCGB3A1		MX2.3	6.26790429850302e-07	1.96042576857208	0.463	0.158	0.0012535808597006	Monocyte	MX2											PNP.3	6.16148116935236e-23	1.85883894274271	0.495	0.303	1.23229623387047e-19	Endothelial cells	PNP
STEAP4.4	6.44214046800254e-75	1.33318916712012	0.662	0.417	1.28842809360051e-71	Epithelial cells	STEAP4		HCK.1	1.56565942862893e-32	1.95715168943232	0.63	0.087	3.13131885725786e-29	Monocyte	HCK											IFITM2.6	2.61620308336611e-64	1.85856278356816	0.665	0.402	5.23240616673223e-61	Endothelial cells	IFITM2
FHL2	5.34772727418474e-142	1.33157687722503	0.628	0.356	1.06954545483695e-138	Epithelial cells	FHL2		LYN.4	1.020703236065e-158	1.94925383171043	0.661	0.327	2.04140647213001e-155	Monocyte	LYN											GSN.11	1.44369129725067e-25	1.84911069432511	0.819	0.416	2.88738259450134e-22	Endothelial cells	GSN
TRPM4	1.50569505879569e-94	1.32539802041464	0.641	0.378	3.01139011759137e-91	Epithelial cells	TRPM4		VSIG4	0	1.94410041598388	0.564	0.033	0	Monocyte	VSIG4											PLK2.7	1.36196230812536e-64	1.84721268348292	0.651	0.356	2.72392461625072e-61	Endothelial cells	PLK2
RND3	4.76688092755554e-178	1.32524990500384	0.606	0.259	9.53376185511108e-175	Epithelial cells	RND3		REL.3	5.78954785182245e-145	1.94350652610814	0.682	0.416	1.15790957036449e-141	Monocyte	REL											PTPN14.7	3.15358511474255e-22	1.84442803006065	0.723	0.338	6.3071702294851e-19	Endothelial cells	PTPN14
PPAP2A.1	2.27221854145389e-244	1.32097300185404	0.971	0.578	4.54443708290777e-241	Epithelial cells	PPAP2A		PHACTR1.1	2.66145318267389e-18	1.93751812523485	0.537	0.104	5.32290636534777e-15	Monocyte	PHACTR1											ETS1.6	2.49391655299024e-131	1.84061699357402	0.727	0.296	4.98783310598047e-128	Endothelial cells	ETS1
CLDN1	3.10437467330766e-34	1.31937534127516	0.409	0.148	6.20874934661532e-31	Epithelial cells	CLDN1		CTSD.1	2.41606307683775e-31	1.93208552916838	0.59	0.485	4.8321261536755e-28	Monocyte	CTSD											RGCC.7	2.28153197347892e-32	1.83858037978217	0.572	0.364	4.56306394695784e-29	Endothelial cells	RGCC
NPC2.6	2.86118194524548e-27	1.31929338265525	0.649	0.446	5.72236389049096e-24	Epithelial cells	NPC2		BIN2.4	0.00986105577546218	1.92977095373277	0.389	0.114	1	Monocyte	BIN2											ITGA9.2	1.73183773352929e-60	1.83561212011635	0.527	0.17	3.46367546705859e-57	Endothelial cells	ITGA9
DPP4.2	1.74248759533853e-248	1.31879017511539	0.93	0.44	3.48497519067706e-245	Epithelial cells	DPP4		CD53	6.29165777531426e-282	1.92872638913659	0.664	0.099	1.25833155506285e-278	Monocyte	CD53											ENTPD1.1	9.84919288263836e-35	1.83089171238364	0.495	0.143	1.96983857652767e-31	Endothelial cells	ENTPD1
CDKN1C	7.90764754598112e-23	1.31563941119481	0.508	0.43	1.58152950919622e-19	Epithelial cells	CDKN1C		VNN1.1	2.62686265713326e-32	1.92524046156337	0.537	0.083	5.25372531426652e-29	Monocyte	VNN1											FBN1.3	1.02633857910032e-18	1.82547486834858	0.542	0.157	2.05267715820064e-15	Endothelial cells	FBN1
ITGA2.1	3.78012658220125e-137	1.31182223102292	0.603	0.329	7.5602531644025e-134	Epithelial cells	ITGA2		NFKBIZ.9	3.23072060352537e-12	1.92450760847466	0.741	0.443	6.46144120705073e-09	Monocyte	NFKBIZ											ARHGAP31	7.74998010851126e-73	1.8146901284495	0.558	0.199	1.54999602170225e-69	Endothelial cells	ARHGAP31
AGR2	9.17478442278133e-118	1.30539026323801	0.695	0.415	1.83495688455627e-114	Epithelial cells	AGR2		SERPINB1.7	9.83718753955059e-15	1.92295562493129	0.63	0.243	1.96743750791012e-11	Monocyte	SERPINB1											MT2A.11	6.28888483373763e-13	1.80866421865373	0.723	0.475	1.25777696674753e-09	Endothelial cells	MT2A
TMPRSS2.2	4.48644158165128e-247	1.30044907662681	0.976	0.563	8.97288316330256e-244	Epithelial cells	TMPRSS2		SYK.3	1.34700767357225e-122	1.9207302124508	0.584	0.26	2.6940153471445e-119	Monocyte	SYK											ZEB1	3.40529485709839e-167	1.80227101906872	0.614	0.133	6.81058971419679e-164	Endothelial cells	ZEB1
SOX9.7	4.99364028118543e-34	1.29981187392392	0.595	0.352	9.98728056237087e-31	Epithelial cells	SOX9		TNFAIP3.4	2.75155325936058e-186	1.90307313123928	0.798	0.43	5.50310651872115e-183	Monocyte	TNFAIP3											SCIN.6	6.97048958708679e-17	1.79973234066843	0.663	0.346	1.39409791741736e-13	Endothelial cells	SCIN
MME.2	1.56597306112688e-68	1.29719314389661	0.705	0.536	3.13194612225377e-65	Epithelial cells	MME		RASSF5.12	6.48242111755448e-12	1.90100040115022	0.667	0.357	1.2964842235109e-08	Monocyte	RASSF5											CAV1.1	3.89580881528982e-20	1.79459525725017	0.459	0.136	7.79161763057965e-17	Endothelial cells	CAV1
DHRS7.2	4.98020309225228e-260	1.29476361185387	0.984	0.625	9.96040618450456e-257	Epithelial cells	DHRS7		GBP2.7	0.000131720043707497	1.89211429906574	0.519	0.38	0.263440087414993	Monocyte	GBP2											CDKN1A.9	3.31797468255229e-12	1.79202509672013	0.735	0.516	6.63594936510458e-09	Endothelial cells	CDKN1A
SEC11C.4	1.34143940047575e-113	1.28303926036398	0.781	0.495	2.68287880095151e-110	Epithelial cells	SEC11C		CORO1A.2	1.81616922829925e-22	1.89134025718609	0.574	0.103	3.6323384565985e-19	Monocyte	CORO1A											EPHA4.1	0.0044895221570568	1.78808580430918	0.41	0.235	1	Endothelial cells	EPHA4
PAK1IP1.2	9.48979348380534e-17	1.28274784953743	0.53	0.495	1.89795869676107e-13	Epithelial cells	PAK1IP1		GRASP.2	3.79186416545879e-128	1.89111798213217	0.626	0.309	7.58372833091757e-125	Monocyte	GRASP											KIAA1462.1	1.72817481786214e-22	1.76829250141583	0.467	0.204	3.45634963572429e-19	Endothelial cells	KIAA1462
KL.1	1.0334455288204e-75	1.27801459468649	0.581	0.31	2.0668910576408e-72	Epithelial cells	KL		SLA.3	4.04902957624789e-158	1.88988577959437	0.638	0.201	8.09805915249577e-155	Monocyte	SLA											MEF2C.2	7.08746488187605e-123	1.76799435715471	0.64	0.203	1.41749297637521e-119	Endothelial cells	MEF2C
CFH.5	1.61740646732134e-16	1.27745731211639	0.453	0.24	3.23481293464268e-13	Epithelial cells	CFH		GLIPR1.5	6.54343334262264e-12	1.88841639921381	0.574	0.221	1.30868666852453e-08	Monocyte	GLIPR1											NCOA7.7	9.49401375377241e-91	1.76506055101471	0.717	0.427	1.89880275075448e-87	Endothelial cells	NCOA7
RARRES3.5	1.46637912836403e-28	1.27610255304042	0.574	0.368	2.93275825672806e-25	Epithelial cells	RARRES3		STAB1	2.55687238656504e-227	1.88100635192202	0.532	0.077	5.11374477313009e-224	Monocyte	STAB1											RGS5.2	3.82274598754045e-27	1.76478155074128	0.663	0.189	7.64549197508091e-24	Endothelial cells	RGS5
NCAPD3.2	3.42684223394873e-186	1.27562110731474	0.867	0.471	6.85368446789747e-183	Epithelial cells	NCAPD3		SMAP2.2	2.78474950280457e-187	1.87667751137158	0.75	0.372	5.56949900560913e-184	Monocyte	SMAP2											PDE2A	1.50179326455039e-63	1.75870461469437	0.451	0.057	3.00358652910079e-60	Endothelial cells	PDE2A
SLC5A1	5.82011447947809e-91	1.26718699998882	0.472	0.183	1.16402289589562e-87	Epithelial cells	SLC5A1		KIAA1551.7	2.95761806089303e-09	1.87644061302051	0.63	0.393	5.91523612178606e-06	Monocyte	KIAA1551											STC1.2	1.72409735865417e-11	1.74648512350189	0.422	0.056	3.44819471730834e-08	Endothelial cells	STC1
FAM107A	7.02552506983243e-54	1.2656221597095	0.511	0.299	1.40510501396649e-50	Epithelial cells	FAM107A		TLR2	2.58366645547561e-97	1.87385920033003	0.499	0.136	5.16733291095123e-94	Monocyte	TLR2											GIMAP4	4.94049929802064e-143	1.74191106037853	0.554	0.063	9.88099859604128e-140	Endothelial cells	GIMAP4
SLC45A3.5	1.1811164682744e-129	1.25858047353169	0.925	0.539	2.36223293654879e-126	Epithelial cells	SLC45A3		CD36.2	3.68378448024498e-14	1.8733158155346	0.537	0.173	7.36756896048997e-11	Monocyte	CD36											ABCB1.3	1.2690289084558e-07	1.73969104387763	0.446	0.111	0.00025380578169116	Endothelial cells	ABCB1
TMC5.8	6.3371187757705e-47	1.25379893780002	0.679	0.374	1.2674237551541e-43	Epithelial cells	TMC5		DUSP2.3	2.61847288837363e-69	1.87215740873168	0.568	0.292	5.23694577674726e-66	Monocyte	DUSP2											PPAP2A.10	1.87090049863642e-20	1.73198402177579	0.928	0.616	3.74180099727284e-17	Endothelial cells	PPAP2A
LSAMP.2	1.12963061586051e-41	1.25110175885036	0.533	0.356	2.25926123172103e-38	Epithelial cells	LSAMP		MMP25	2.42944123053859e-12	1.85704785716323	0.444	0.138	4.85888246107719e-09	Monocyte	MMP25											MSN.7	5.77932416874183e-73	1.71380298181637	0.715	0.446	1.15586483374837e-69	Endothelial cells	MSN
CFTR.8	5.39431410781643e-41	1.2510870965415	0.613	0.391	1.07886282156329e-37	Epithelial cells	CFTR		NPC2.3	7.47577902752179e-170	1.84795631064708	0.772	0.42	1.49515580550436e-166	Monocyte	NPC2											ITGA5.3	8.65274669067315e-141	1.70910025547849	0.632	0.213	1.73054933813463e-137	Endothelial cells	ITGA5
NDRG1.3	1.14452301006498e-78	1.24372729297861	0.78	0.666	2.28904602012996e-75	Epithelial cells	NDRG1		PTGS2.2	5.47875994132924e-28	1.8400450050947	0.481	0.321	1.09575198826585e-24	Monocyte	PTGS2											CFI	5.6407900415665e-126	1.70764236235846	0.624	0.183	1.1281580083133e-122	Endothelial cells	CFI
DLK2	2.27020652196342e-227	1.24342450431438	0.539	0.128	4.54041304392683e-224	Epithelial cells	DLK2		ALOX5AP	1.87002978856313e-235	1.8349435780644	0.617	0.14	3.74005957712627e-232	Monocyte	ALOX5AP											BHLHE40.6	1.10475871723611e-53	1.70521290550902	0.733	0.491	2.20951743447221e-50	Endothelial cells	BHLHE40
CYP4B1.2	2.48714256675186e-59	1.24059545374383	0.523	0.176	4.97428513350372e-56	Epithelial cells	CYP4B1		CD163.1	1.42058754008531e-10	1.83122402350998	0.444	0.062	2.84117508017062e-07	Monocyte	CD163											TIMP2.10	1.01794678186268e-23	1.69193124007082	0.771	0.348	2.03589356372535e-20	Endothelial cells	TIMP2
SLFN5.7	5.76498864462715e-41	1.23650584622925	0.664	0.444	1.15299772892543e-37	Epithelial cells	SLFN5		FAM49B.8	1.02964258817046e-12	1.82765947436805	0.648	0.331	2.05928517634091e-09	Monocyte	FAM49B											SHROOM4.1	1.13768186806917e-27	1.67556566221067	0.602	0.162	2.27536373613834e-24	Endothelial cells	SHROOM4
EFEMP1.1	2.94881680778857e-13	1.23125648604466	0.42	0.25	5.89763361557713e-10	Epithelial cells	EFEMP1		CD68	2.67544457403062e-51	1.82125421003228	0.428	0.073	5.35088914806123e-48	Monocyte	CD68											SLC2A3.9	4.21788084473567e-15	1.670264099023	0.651	0.271	8.43576168947134e-12	Endothelial cells	SLC2A3
C1S.7	7.5318232041068e-35	1.23048101320456	0.574	0.372	1.50636464082136e-31	Epithelial cells	C1S		ARL4C.3	1.94837131372754e-173	1.81652537718779	0.721	0.367	3.89674262745508e-170	Monocyte	ARL4C											NUAK1.1	3.20583566451945e-71	1.66894007214592	0.564	0.214	6.41167132903889e-68	Endothelial cells	NUAK1
ITPKC.5	3.04394856564138e-07	1.2216826019175	0.417	0.349	0.000608789713128275	Epithelial cells	ITPKC		BAG3.4	5.79982301192234e-26	1.81370422865244	0.521	0.396	1.15996460238447e-22	Monocyte	BAG3											CTGF.7	1.27056981381217e-116	1.66800232476126	0.634	0.222	2.54113962762434e-113	Endothelial cells	CTGF
IER2	8.37471117795997e-92	1.22145714999598	0.713	0.514	1.67494223559199e-88	Epithelial cells	IER2		TMEM176B.2	1.6518679097962e-62	1.81065766754158	0.499	0.218	3.3037358195924e-59	Monocyte	TMEM176B											VAMP5.4	2.17570957976466e-115	1.65633567797652	0.634	0.239	4.35141915952932e-112	Endothelial cells	VAMP5
GNMT.3	3.505853567636e-57	1.22124405262459	0.584	0.276	7.01170713527199e-54	Epithelial cells	GNMT		CSF2RA	0	1.81045674057147	0.532	0.021	0	Monocyte	CSF2RA											ERG.1	3.10290054247038e-36	1.65373178924807	0.663	0.111	6.20580108494077e-33	Endothelial cells	ERG
RCAN3.2	3.85608943942069e-193	1.2181940562309	0.85	0.493	7.71217887884137e-190	Epithelial cells	RCAN3		MSR1	3.11103734439817e-230	1.80879233717838	0.508	0.038	6.22207468879635e-227	Monocyte	MSR1											IGFBP7.13	3.08810224110107e-28	1.63685650299677	0.819	0.359	6.17620448220214e-25	Endothelial cells	IGFBP7
PPAP2A.4	1.48434460993353e-123	1.21709426043281	0.935	0.596	2.96868921986705e-120	Epithelial cells	PPAP2A		LAT2.7	9.34234275639486e-13	1.80669122732029	0.593	0.269	1.86846855127897e-09	Monocyte	LAT2											VAMP5.7	1.48822758543075e-23	1.63589376442036	0.663	0.255	2.9764551708615e-20	Endothelial cells	VAMP5
TMPRSS2.5	1.5081528756973e-131	1.21488548953024	0.946	0.582	3.01630575139461e-128	Epithelial cells	TMPRSS2		CXCR4.4	2.00161747545614e-232	1.8041066388833	0.77	0.307	4.00323495091228e-229	Monocyte	CXCR4											ICAM1.7	1.07124989605593e-44	1.63571065775819	0.578	0.319	2.14249979211185e-41	Endothelial cells	ICAM1
BACE2.5	1.52960138868588e-52	1.21449514001496	0.766	0.479	3.05920277737175e-49	Epithelial cells	BACE2		AOAH.2	1.26008642353159e-31	1.79855817021513	0.63	0.093	2.52017284706317e-28	Monocyte	AOAH											GIMAP7.2	4.73518503001589e-38	1.62866927560134	0.602	0.104	9.47037006003177e-35	Endothelial cells	GIMAP7
KRT17.1	0	1.21122699264035	0.616	0.116	0	Epithelial cells	KRT17		RASSF5.3	8.7778985178291e-191	1.79763180196622	0.69	0.325	1.75557970356582e-187	Monocyte	RASSF5											ENPP2	1.50820136717701e-139	1.62783023362846	0.537	0.073	3.01640273435401e-136	Endothelial cells	ENPP2
LSAMP.4	6.43568514777567e-69	1.20766381723731	0.671	0.353	1.28713702955513e-65	Epithelial cells	LSAMP		IER3.11	1.47370014273108e-14	1.78905758813962	0.778	0.414	2.94740028546215e-11	Monocyte	IER3											SPARCL1.11	2.53037619023459e-32	1.62527066006808	0.88	0.322	5.06075238046918e-29	Endothelial cells	SPARCL1
CYP4B1.1	0.00150388182936091	1.2059558949945	0.362	0.162	1	Epithelial cells	CYP4B1		LCP2.4	4.22371264557453e-25	1.78725319294001	0.667	0.152	8.44742529114907e-22	Monocyte	LCP2											ITGA9.3	1.23486453090723e-24	1.62409511087958	0.614	0.185	2.46972906181445e-21	Endothelial cells	ITGA9
BIRC3.9	1.07741845421002e-37	1.20157138912742	0.595	0.399	2.15483690842003e-34	Epithelial cells	BIRC3		C3AR1	9.10933976818395e-290	1.784600171616	0.55	0.052	1.82186795363679e-286	Monocyte	C3AR1											ARID5A.7	1.79770408544128e-17	1.62171385955072	0.614	0.254	3.59540817088256e-14	Endothelial cells	ARID5A
PITX1.1	1.67158096481169e-76	1.18789155364534	0.492	0.222	3.34316192962339e-73	Epithelial cells	PITX1		THEMIS2	0	1.78224390939461	0.6	0.061	0	Monocyte	THEMIS2											EGR1.11	7.42948429419136e-20	1.61609803002647	0.916	0.591	1.48589685883827e-16	Endothelial cells	EGR1
SLC30A4.2	4.09873918397937e-48	1.18737109119667	0.613	0.468	8.19747836795875e-45	Epithelial cells	SLC30A4		FCGBP.1	1.84164922183896e-64	1.78193906126604	0.414	0.177	3.68329844367793e-61	Monocyte	FCGBP											SOX18.1	3.07063707631048e-146	1.61347130917631	0.639	0.036	6.14127415262097e-143	Endothelial cells	SOX18
FBXO32.1	3.82363396165881e-22	1.18459782188338	0.539	0.443	7.64726792331762e-19	Epithelial cells	FBXO32		ADAM28.1	6.59058537610301e-125	1.77877095856347	0.541	0.174	1.3181170752206e-121	Monocyte	ADAM28											TLR4.6	7.39592765509169e-35	1.60476053845176	0.539	0.305	1.47918553101834e-31	Endothelial cells	TLR4
DHRS7.3	2.27673699856575e-74	1.1774589656711	0.776	0.65	4.5534739971315e-71	Epithelial cells	DHRS7		TMSB10.3	7.63526352088501e-183	1.77706075204103	0.874	0.626	1.527052704177e-179	Monocyte	TMSB10											GIMAP8.1	3.2435662661035e-28	1.60129521899729	0.432	0.091	6.487132532207e-25	Endothelial cells	GIMAP8
ACSL3.1	1.07277063896385e-190	1.17675771652257	0.889	0.537	2.14554127792771e-187	Epithelial cells	ACSL3		INSIG1.2	2.81579513344928e-91	1.77691166288485	0.67	0.406	5.63159026689856e-88	Monocyte	INSIG1											LMO2.2	4.41483526827957e-09	1.59011234851972	0.289	0.156	8.82967053655915e-06	Endothelial cells	LMO2
PPP1R1B.6	5.68270326261384e-34	1.17463574977405	0.634	0.383	1.13654065252277e-30	Epithelial cells	PPP1R1B		LST1.1	7.53828892844787e-31	1.77558952176057	0.611	0.092	1.50765778568957e-27	Monocyte	LST1											CLU.11	1.6591582171104e-10	1.58774414519283	0.627	0.383	3.31831643422081e-07	Endothelial cells	CLU
TACSTD2	1.33976167988929e-122	1.17027045454744	0.824	0.609	2.67952335977858e-119	Epithelial cells	TACSTD2		PLBD1.1	1.16235750908437e-05	1.77459224465888	0.463	0.228	0.0232471501816873	Monocyte	PLBD1											FOXC1	7.84658628438561e-77	1.57981471655594	0.564	0.198	1.56931725687712e-73	Endothelial cells	FOXC1
FAM3D.4	1.32714192566858e-23	1.16910638436793	0.401	0.258	2.65428385133715e-20	Epithelial cells	FAM3D		KCNJ15.1	2.65610656862644e-12	1.76868543427102	0.407	0.096	5.31221313725288e-09	Monocyte	KCNJ15											ZFP36.6	3.39548419169842e-69	1.57184712517872	0.798	0.618	6.79096838339684e-66	Endothelial cells	ZFP36
SLC45A3.2	3.69103143629259e-219	1.16365459607153	0.946	0.52	7.38206287258518e-216	Epithelial cells	SLC45A3		AXL	1.98308808954029e-63	1.75926263834552	0.47	0.118	3.96617617908059e-60	Monocyte	AXL											SHE	9.81614094769128e-49	1.56238951009632	0.451	0.099	1.96322818953826e-45	Endothelial cells	SHE
PPP1R1B.2	2.2638567278106e-54	1.16310209453759	0.573	0.375	4.52771345562121e-51	Epithelial cells	PPP1R1B		DSE.2	9.26627216029421e-115	1.75663067155506	0.58	0.294	1.85325443205884e-111	Monocyte	DSE											MCAM.4	0.00639291914768617	1.54150862307449	0.398	0.153	1	Endothelial cells	MCAM
LAMB1.1	1.58813466513796e-250	1.16264382696773	0.663	0.243	3.17626933027591e-247	Epithelial cells	LAMB1		ARHGDIB.4	1.54633800657478e-223	1.75193112902209	0.761	0.301	3.09267601314955e-220	Monocyte	ARHGDIB											UPP1.7	1.98984312926757e-90	1.53414395781707	0.598	0.243	3.97968625853513e-87	Endothelial cells	UPP1
TGFB3.3	1.43016196679378e-15	1.16253714429153	0.469	0.425	2.86032393358756e-12	Epithelial cells	TGFB3		CST3.2	7.00327762675787e-125	1.74990630558978	0.826	0.631	1.40065552535157e-121	Monocyte	CST3											TMSB10.7	2.60712552678993e-73	1.53135688150994	0.818	0.64	5.21425105357986e-70	Endothelial cells	TMSB10
PDPN	4.49900816764853e-205	1.16217973298472	0.55	0.154	8.99801633529706e-202	Epithelial cells	PDPN		YWHAH.3	5.06019476806904e-145	1.748793900766	0.675	0.349	1.01203895361381e-141	Monocyte	YWHAH											KLF4.6	3.2291089561625e-54	1.52905668151102	0.76	0.509	6.458217912325e-51	Endothelial cells	KLF4
MT1G.4	4.66284711172563e-47	1.16217161669232	0.539	0.32	9.32569422345125e-44	Epithelial cells	MT1G		AKR1B1.2	3.73322238003102e-128	1.74271688364155	0.593	0.271	7.46644476006204e-125	Monocyte	AKR1B1											TINAGL1.4	4.86749039083989e-09	1.52239647669461	0.506	0.2	9.73498078167977e-06	Endothelial cells	TINAGL1
MUC4.1	2.64057265301894e-09	1.16088758425029	0.345	0.193	5.28114530603787e-06	Epithelial cells	MUC4		PPP1R15A.3	2.26669276474829e-151	1.74267424979161	0.819	0.499	4.53338552949657e-148	Monocyte	PPP1R15A											NPNT.8	5.9622294101387e-08	1.52025689704114	0.627	0.409	0.000119244588202774	Endothelial cells	NPNT
NIPAL3.5	1.7847169671446e-108	1.15849959866938	0.854	0.535	3.5694339342892e-105	Epithelial cells	NIPAL3		RASGEF1B.4	7.46353951019305e-111	1.73995922443296	0.595	0.324	1.49270790203861e-107	Monocyte	RASGEF1B											ARHGAP31.2	3.72942149869747e-06	1.51757600298374	0.47	0.215	0.00745884299739494	Endothelial cells	ARHGAP31
ITGB8.8	1.15208739136813e-34	1.15798508207752	0.562	0.32	2.30417478273625e-31	Epithelial cells	ITGB8		EMILIN2.3	1.44000115061216e-40	1.73280386178657	0.49	0.293	2.88000230122432e-37	Monocyte	EMILIN2											LPCAT2.7	4.75401606159925e-12	1.51518801029476	0.566	0.316	9.5080321231985e-09	Endothelial cells	LPCAT2
TF.1	8.21916764630398e-17	1.15747784239614	0.396	0.245	1.6438335292608e-13	Epithelial cells	TF		CD300E	7.20006278017589e-73	1.73263413440284	0.426	0.02	1.44001255603518e-69	Monocyte	CD300E											LDLR.7	9.72105990167695e-12	1.51017892681368	0.687	0.428	1.94421198033539e-08	Endothelial cells	LDLR
CMYA5.4	2.62914993806242e-20	1.15660276777389	0.459	0.289	5.25829987612483e-17	Epithelial cells	CMYA5		PRDM1.3	1.67377916050615e-92	1.72872133676117	0.564	0.278	3.34755832101229e-89	Monocyte	PRDM1											GRASP.10	1.61412824931734e-05	1.50020593782219	0.542	0.337	0.0322825649863468	Endothelial cells	GRASP
RCAN3.3	4.45677316205528e-14	1.15631248177266	0.551	0.527	8.91354632411056e-11	Epithelial cells	RCAN3		AOAH	3.63064290445616e-190	1.72127982333532	0.514	0.054	7.26128580891232e-187	Monocyte	AOAH											SRGN.11	2.27008103715434e-28	1.49240644447849	0.88	0.343	4.54016207430868e-25	Endothelial cells	SRGN
CLU.1	4.78002894672137e-123	1.14780138077971	0.639	0.349	9.56005789344274e-120	Epithelial cells	CLU		FGL2.3	5.54318909329459e-27	1.71959314918322	0.685	0.137	1.10863781865892e-23	Monocyte	FGL2											TNS1.10	1.58187922092929e-19	1.49123310415006	0.723	0.33	3.16375844185858e-16	Endothelial cells	TNS1
GLUL.1	6.66492532886164e-120	1.14667580360421	0.77	0.595	1.33298506577233e-116	Epithelial cells	GLUL		CXCL16.2	1.82882490434024e-100	1.71951302015546	0.577	0.301	3.65764980868048e-97	Monocyte	CXCL16											SLC25A25.4	1.00469530353261e-05	1.47671410463904	0.404	0.306	0.0200939060706523	Endothelial cells	SLC25A25
FOLH1	9.29964864132504e-174	1.14275100569613	0.771	0.369	1.85992972826501e-170	Epithelial cells	FOLH1		GM2A.1	4.64859933132379e-146	1.71692760692292	0.632	0.28	9.29719866264758e-143	Monocyte	GM2A											WARS.5	5.69521342246878e-18	1.47328488223441	0.483	0.327	1.13904268449376e-14	Endothelial cells	WARS
FAM3D.7	1.93690913409136e-25	1.13727435907668	0.483	0.262	3.87381826818272e-22	Epithelial cells	FAM3D		ITGAX.2	1.25530376094198e-08	1.71691560514681	0.37	0.034	2.51060752188397e-05	Monocyte	ITGAX											STC2	1.39953164080659e-106	1.46679271460719	0.483	0.064	2.79906328161318e-103	Endothelial cells	STC2
ANXA2.1	2.06704391165607e-100	1.13500007847636	0.747	0.568	4.13408782331214e-97	Epithelial cells	ANXA2		PFKFB3.3	1.80084714977646e-143	1.71552471540718	0.662	0.343	3.60169429955291e-140	Monocyte	PFKFB3											LAMB1.8	2.55787279225799e-110	1.46321783506577	0.667	0.277	5.11574558451598e-107	Endothelial cells	LAMB1
NCAPD3.16	7.98424340860524e-10	1.13438294750359	0.885	0.51	1.59684868172105e-06	Epithelial cells	NCAPD3		TYMP.3	7.50162747529042e-127	1.7142877223083	0.599	0.306	1.50032549505808e-123	Monocyte	TYMP											SYNE1.5	5.42372930145838e-25	1.45632182485853	0.539	0.35	1.08474586029168e-21	Endothelial cells	SYNE1
ORM1.12	0.000289236896133559	1.13424959797337	0.673	0.398	0.578473792267119	Epithelial cells	ORM1		LINC00936.1	1.03516140922801e-11	1.71253744656966	0.537	0.253	2.07032281845601e-08	Monocyte	LINC00936											RFTN1.4	3.04981708440868e-30	1.44823788055542	0.614	0.176	6.09963416881736e-27	Endothelial cells	RFTN1
GLO1.1	2.69908788479288e-10	1.13361498821776	0.474	0.483	5.39817576958577e-07	Epithelial cells	GLO1		ZFAND5.4	5.38935190534769e-116	1.70714365713159	0.768	0.501	1.07787038106954e-112	Monocyte	ZFAND5											BAG3.10	9.07911963139363e-15	1.44224623761262	0.735	0.404	1.81582392627873e-11	Endothelial cells	BAG3
NDRG1.2	1.17164190755039e-189	1.13304780683064	0.967	0.644	2.34328381510077e-186	Epithelial cells	NDRG1		SERPINB9	5.83818606066613e-99	1.69925191173754	0.504	0.133	1.16763721213323e-95	Monocyte	SERPINB9											NNMT.8	6.15032209736318e-15	1.43832548723442	0.639	0.365	1.23006441947264e-11	Endothelial cells	NNMT
SCD.3	3.27622220470541e-83	1.13187722821301	0.745	0.389	6.55244440941081e-80	Epithelial cells	SCD		SH2B3.4	1.52977615183333e-220	1.69783407516248	0.629	0.215	3.05955230366666e-217	Monocyte	SH2B3											APOL3.3	1.35730648351388e-28	1.43197982020511	0.485	0.271	2.71461296702776e-25	Endothelial cells	APOL3
SPON2.3	0.00172746072050782	1.12557036950818	0.448	0.435	1	Epithelial cells	SPON2		CD86.1	2.84224768728478e-16	1.69574890615077	0.481	0.094	5.68449537456956e-13	Monocyte	CD86											GPM6A	8.72453678106484e-63	1.41350230567666	0.491	0.152	1.74490735621297e-59	Endothelial cells	GPM6A
PDK4.1	1.19840717586519e-44	1.1200051179583	0.649	0.522	2.39681435173039e-41	Epithelial cells	PDK4		ARHGDIB.12	3.12519690432767e-09	1.69563961937088	0.685	0.342	6.25039380865533e-06	Monocyte	ARHGDIB											PPA1.6	1.37800786368446e-07	1.41198710238244	0.602	0.395	0.000275601572736892	Endothelial cells	PPA1
HMGCS2	0	1.11988398281794	0.769	0.308	0	Epithelial cells	HMGCS2		RAB31.4	2.04531808899065e-12	1.69400917179576	0.593	0.216	4.09063617798131e-09	Monocyte	RAB31											GIMAP8.2	2.40413353738548e-23	1.41163793094731	0.542	0.105	4.80826707477096e-20	Endothelial cells	GIMAP8
PIK3R1.1	4.60676903952569e-102	1.1185180956658	0.739	0.529	9.21353807905139e-99	Epithelial cells	PIK3R1		EIF4A3.1	3.02110360747222e-55	1.69267638889968	0.612	0.428	6.04220721494444e-52	Monocyte	EIF4A3											KLF4.9	3.12171667446117e-09	1.41084425680639	0.723	0.519	6.24343334892234e-06	Endothelial cells	KLF4
C1R.10	6.36788790300661e-20	1.11817733202585	0.529	0.389	1.27357758060132e-16	Epithelial cells	C1R		NFKBIA.4	1.08323000066781e-128	1.69161058086685	0.833	0.666	2.16646000133562e-125	Monocyte	NFKBIA											TMTC1	2.22195665176192e-28	1.40328891063118	0.442	0.149	4.44391330352384e-25	Endothelial cells	TMTC1
ARG2.6	1.68256302565441e-73	1.11639509387509	0.738	0.42	3.36512605130881e-70	Epithelial cells	ARG2		HMGB2.5	6.21849527367614e-09	1.69071466729272	0.63	0.407	1.24369905473523e-05	Monocyte	HMGB2											GIMAP5.3	2.43266546431884e-36	1.40218675031025	0.614	0.119	4.86533092863769e-33	Endothelial cells	GIMAP5
SPOCK1.6	2.0238352155549e-108	1.11519020774283	0.804	0.416	4.0476704311098e-105	Epithelial cells	SPOCK1		TIMP1.8	0.00239451998892215	1.69010112340307	0.63	0.544	1	Monocyte	TIMP1											ADAMTSL1	4.17380755548092e-41	1.39462486775612	0.499	0.219	8.34761511096183e-38	Endothelial cells	ADAMTSL1
ROBO1.1	1.12538822219339e-110	1.11294022560655	0.555	0.278	2.25077644438678e-107	Epithelial cells	ROBO1		THEMIS2.1	6.31195989163633e-27	1.68760671801376	0.574	0.108	1.26239197832727e-23	Monocyte	THEMIS2											HBEGF.6	4.95037253228304e-15	1.38810235147501	0.521	0.382	9.90074506456609e-12	Endothelial cells	HBEGF
DHRS7.6	1.29683790303302e-111	1.11192103568078	0.932	0.643	2.59367580606604e-108	Epithelial cells	DHRS7		IRF8	8.27939537585696e-136	1.68639646745521	0.5	0.103	1.65587907517139e-132	Monocyte	IRF8											DLC1.3	2.52654353901746e-35	1.38449292375261	0.663	0.157	5.05308707803492e-32	Endothelial cells	DLC1
GPR126.1	2.0846659468051e-10	1.1115190587799	0.363	0.14	4.1693318936102e-07	Epithelial cells	GPR126		APOBEC3A	5.95467390389412e-22	1.68304063916068	0.426	0.047	1.19093478077882e-18	Monocyte	APOBEC3A											GIMAP7.1	1.28052865600231e-26	1.383273968768	0.43	0.092	2.56105731200461e-23	Endothelial cells	GIMAP7
ARG2.3	1.35564448755694e-06	1.11064208334439	0.452	0.439	0.00271128897511388	Epithelial cells	ARG2		RAC2.4	4.10993356166833e-23	1.68242815588699	0.611	0.137	8.21986712333666e-20	Monocyte	RAC2											PLK2.9	6.20371754906377e-13	1.38287895604696	0.651	0.369	1.24074350981275e-09	Endothelial cells	PLK2
TSPAN8.4	3.85465650994213e-69	1.10876748065407	0.677	0.469	7.70931301988427e-66	Epithelial cells	TSPAN8		LCP2	1.45475481383432e-192	1.67761850668666	0.573	0.113	2.90950962766863e-189	Monocyte	LCP2											GRASP.5	2.2262912530549e-46	1.38166236153642	0.574	0.326	4.45258250610981e-43	Endothelial cells	GRASP
NCAPD3.6	5.95421286464806e-94	1.1084205388086	0.826	0.49	1.19084257292961e-90	Epithelial cells	NCAPD3		TBXAS1.10	2.88008826111327e-10	1.67266178827288	0.611	0.337	5.76017652222654e-07	Monocyte	TBXAS1											ADAMTS9.6	2.31848299804449e-60	1.3812027503969	0.556	0.268	4.63696599608899e-57	Endothelial cells	ADAMTS9
IDH1.3	1.92883329444607e-60	1.10837062799055	0.627	0.439	3.85766658889214e-57	Epithelial cells	IDH1		C10orf54.4	1.10676119906816e-126	1.6714447028066	0.575	0.228	2.21352239813632e-123	Monocyte	C10orf54											ITPRIP.10	0.000125081383173759	1.37878592295952	0.47	0.254	0.250162766347518	Endothelial cells	ITPRIP
NDRG1.6	5.43036117278383e-118	1.10819058666282	0.95	0.658	1.08607223455677e-114	Epithelial cells	NDRG1		CYBA.2	1.71460854071238e-28	1.66317762286632	0.499	0.342	3.42921708142475e-25	Monocyte	CYBA											CMKLR1.2	1.77492274964617e-49	1.37582868430878	0.566	0.046	3.54984549929235e-46	Endothelial cells	CMKLR1
IGFBP3.1	0.00650659640766668	1.10599802044008	0.395	0.291	1	Epithelial cells	IGFBP3		ARRB2.2	5.49977478538187e-101	1.66144124972096	0.561	0.281	1.09995495707637e-97	Monocyte	ARRB2											MMRN1	0	1.37323050099981	0.503	0.026	0	Endothelial cells	MMRN1
EFCAB4A	1.35265416070091e-185	1.09982874824871	0.692	0.286	2.70530832140183e-182	Epithelial cells	EFCAB4A		SLAMF8	0	1.65626761244129	0.523	0.027	0	Monocyte	SLAMF8											MLKL.1	3.42776106724153e-34	1.37203488394611	0.475	0.196	6.85552213448306e-31	Endothelial cells	MLKL
GSTA1	1.05122307694979e-26	1.08828345623013	0.396	0.164	2.10244615389957e-23	Epithelial cells	GSTA1		CD93.3	2.03540190363924e-25	1.6482143323629	0.667	0.149	4.07080380727849e-22	Monocyte	CD93											SHROOM1.4	5.35541211688707e-15	1.37150799805006	0.602	0.3	1.07108242337741e-11	Endothelial cells	SHROOM1
ARRDC2.1	0.000264366219309305	1.08767648934397	0.411	0.344	0.528732438618609	Epithelial cells	ARRDC2		STX11.2	1.09926026689957e-20	1.64429489452306	0.5	0.087	2.19852053379913e-17	Monocyte	STX11											IL33.1	1.09652598615714e-33	1.37077445439821	0.578	0.136	2.19305197231428e-30	Endothelial cells	IL33
ALOX15B.2	1.80101281194473e-179	1.08685840824061	0.85	0.42	3.60202562388946e-176	Epithelial cells	ALOX15B		CHMP1B.9	8.36139836599379e-12	1.63893275458098	0.685	0.34	1.67227967319876e-08	Monocyte	CHMP1B											GADD45B.5	8.49086949998925e-71	1.36467912781001	0.861	0.661	1.69817389999785e-67	Endothelial cells	GADD45B
PI15.8	3.99899112146529e-14	1.08644785982669	0.529	0.423	7.99798224293059e-11	Epithelial cells	PI15		PTPRE.2	1.33449409347374e-114	1.63678743201266	0.569	0.265	2.66898818694748e-111	Monocyte	PTPRE											ZEB1.2	0.00686550761998697	1.35456655263017	0.422	0.155	1	Endothelial cells	ZEB1
MPZL2.6	1.76078096521395e-40	1.08593066104667	0.658	0.407	3.52156193042791e-37	Epithelial cells	MPZL2		LILRB2.1	0.00120639696790192	1.63559599459088	0.333	0.05	1	Monocyte	LILRB2											PRKCDBP.3	9.45519089073849e-39	1.35205540797532	0.614	0.118	1.8910381781477e-35	Endothelial cells	PRKCDBP
SCD.2	8.55396968823465e-12	1.08532623952913	0.465	0.407	1.71079393764693e-08	Epithelial cells	SCD		C1orf162.2	8.95010350446565e-26	1.62836243508991	0.556	0.081	1.79002070089313e-22	Monocyte	C1orf162											HSPA1A.10	2.57623576121235e-08	1.34670482570624	0.759	0.652	5.15247152242469e-05	Endothelial cells	HSPA1A
ADM	8.37172016896887e-86	1.0848320912069	0.574	0.341	1.67434403379377e-82	Epithelial cells	ADM		LIPA.1	1.50642629806063e-22	1.62392329489835	0.457	0.322	3.01285259612126e-19	Monocyte	LIPA											CTSC.6	2.91443258531695e-77	1.34142315148432	0.592	0.26	5.82886517063391e-74	Endothelial cells	CTSC
TNFRSF12A	1.4131974682168e-41	1.08107216885596	0.45	0.175	2.8263949364336e-38	Epithelial cells	TNFRSF12A		FTH1.3	1.8562344311433e-150	1.62335252248166	0.878	0.702	3.7124688622866e-147	Monocyte	FTH1											PTGIS	2.86900945943805e-20	1.33628495760165	0.406	0.128	5.73801891887611e-17	Endothelial cells	PTGIS
FAM135A.1	6.90293682090199e-74	1.0801008051251	0.625	0.413	1.3805873641804e-70	Epithelial cells	FAM135A		RAB20.3	7.85327976924669e-31	1.6219694494081	0.464	0.274	1.57065595384934e-27	Monocyte	RAB20											LMO2.3	1.15011698489267e-18	1.33349838647341	0.554	0.16	2.30023396978535e-15	Endothelial cells	LMO2
TTN.3	1.75818558745041e-52	1.07993311152548	0.542	0.292	3.51637117490082e-49	Epithelial cells	TTN		DOCK2	1.21957860824851e-196	1.61987575715915	0.547	0.075	2.43915721649701e-193	Monocyte	DOCK2											DNAJB4.10	3.16123239200793e-07	1.3259933351939	0.542	0.328	0.000632246478401586	Endothelial cells	DNAJB4
C7orf63.12	0.00631938464357669	1.07978793399542	0.577	0.296	1	Epithelial cells	C7orf63		CYTIP.3	1.07061247760541e-14	1.61597432178143	0.593	0.181	2.14122495521081e-11	Monocyte	CYTIP											EFNB2.4	1.77601146112462e-11	1.32094968978374	0.515	0.394	3.55202292224924e-08	Endothelial cells	EFNB2
KLK4.3	3.41749569469311e-37	1.07849264438089	0.638	0.49	6.83499138938622e-34	Epithelial cells	KLK4		DAB2.4	3.00201917146463e-82	1.6132339125252	0.529	0.262	6.00403834292925e-79	Monocyte	DAB2											MATN2.6	7.06905798139425e-94	1.31739858104682	0.646	0.273	1.41381159627885e-90	Endothelial cells	MATN2
SLC2A12.2	4.59079290992244e-149	1.07706177574201	0.733	0.321	9.18158581984487e-146	Epithelial cells	SLC2A12		CD4.2	1.9242748177897e-07	1.60457615470076	0.426	0.15	0.000384854963557941	Monocyte	CD4											CLDN5.6	1.15790189578083e-90	1.29584465564068	0.634	0.293	2.31580379156166e-87	Endothelial cells	CLDN5
NOV	3.63170268879808e-136	1.07650571513491	0.599	0.235	7.26340537759616e-133	Epithelial cells	NOV		CHMP1B.3	3.29678253112784e-67	1.60116720347408	0.557	0.32	6.59356506225568e-64	Monocyte	CHMP1B											FOS.10	4.36158860848168e-21	1.29387356966332	0.976	0.764	8.72317721696337e-18	Endothelial cells	FOS
CCK.4	2.06748724760245e-43	1.07635129082447	0.484	0.209	4.1349744952049e-40	Epithelial cells	CCK		PREX1.3	6.44157143095397e-110	1.60070350875515	0.601	0.296	1.28831428619079e-106	Monocyte	PREX1											FGL2.1	5.36805618011262e-30	1.28961341515386	0.639	0.136	1.07361123602252e-26	Endothelial cells	FGL2
TMPRSS2.3	2.8316781402676e-69	1.07461158255883	0.774	0.587	5.66335628053519e-66	Epithelial cells	TMPRSS2		IL18	4.86343759447653e-141	1.5999364524218	0.479	0.084	9.72687518895307e-138	Monocyte	IL18											PRSS23.8	1.15809190291601e-14	1.28582540568122	0.699	0.389	2.31618380583202e-11	Endothelial cells	PRSS23
NCAPD3.3	1.03119490442529e-30	1.07366864933496	0.615	0.501	2.06238980885058e-27	Epithelial cells	NCAPD3		HSPA1A.4	1.27167091420423e-73	1.59733631276455	0.772	0.641	2.54334182840845e-70	Monocyte	HSPA1A											CDC42EP3.8	4.62117488561232e-15	1.28551314071039	0.602	0.309	9.24234977122465e-12	Endothelial cells	CDC42EP3
TMEM14C.1	1.76872047624482e-128	1.07304808727465	0.784	0.477	3.53744095248963e-125	Epithelial cells	TMEM14C		LILRB4	2.6364230076966e-53	1.59469343532847	0.374	0.003	5.2728460153932e-50	Monocyte	LILRB4											S100A6.8	2.92857567777778e-06	1.2842180210637	0.639	0.479	0.00585715135555555	Endothelial cells	S100A6
STEAP2.3	1.11792834975678e-71	1.06859728730911	0.755	0.574	2.23585669951355e-68	Epithelial cells	STEAP2		CELF2.4	7.96733964913725e-81	1.59350387088259	0.577	0.313	1.59346792982745e-77	Monocyte	CELF2											ID1.8	7.42925590065369e-05	1.26585508458989	0.554	0.415	0.148585118013074	Endothelial cells	ID1
NPY.2	8.10334218184109e-161	1.06763108034766	0.748	0.345	1.62066843636822e-157	Epithelial cells	NPY		NAMPT.4	1.01734785909762e-138	1.59132514667326	0.74	0.408	2.03469571819524e-135	Monocyte	NAMPT											RAPGEF5	1.14739162660818e-06	1.24931840990411	0.349	0.174	0.00229478325321635	Endothelial cells	RAPGEF5
AC011043.1.1	4.07632352236872e-38	1.0660616693887	0.43	0.168	8.15264704473744e-35	Epithelial cells	AC011043.1		TNF	2.72340504274741e-17	1.58995983584738	0.371	0.089	5.44681008549483e-14	Monocyte	TNF											FNIP2.3	7.06436724172859e-14	1.2462546591448	0.675	0.402	1.41287344834572e-10	Endothelial cells	FNIP2
FADS2.4	6.12684262785642e-37	1.06398617898554	0.543	0.334	1.22536852557128e-33	Epithelial cells	FADS2		CECR1.4	1.65690134612615e-105	1.58827374026988	0.537	0.236	3.31380269225229e-102	Monocyte	CECR1											PMP22.1	0.000707308334369163	1.24420534217708	0.305	0.163	1	Endothelial cells	PMP22
TGFB3.2	1.41193577829192e-83	1.06396486913321	0.634	0.405	2.82387155658384e-80	Epithelial cells	TGFB3		GNA13.2	7.5424599273467e-63	1.58168027363994	0.553	0.324	1.50849198546934e-59	Monocyte	GNA13											HSPB1.9	4.71491095369562e-10	1.23048320034509	0.735	0.487	9.42982190739124e-07	Endothelial cells	HSPB1
C3.5	9.43837344964249e-67	1.06263898471406	0.569	0.37	1.8876746899285e-63	Epithelial cells	C3		RASSF2.3	1.70494835342787e-10	1.58039981387832	0.5	0.169	3.40989670685573e-07	Monocyte	RASSF2											RNF144B.8	7.32747321555929e-12	1.22416949138507	0.639	0.369	1.46549464311186e-08	Endothelial cells	RNF144B
ERLEC1.2	0.00462598984862367	1.06227801059658	0.473	0.515	1	Epithelial cells	ERLEC1		GPR34	2.56809427659801e-45	1.57278515132528	0.37	0.017	5.13618855319602e-42	Monocyte	GPR34											WARS.10	1.75497662366808e-14	1.22365492379341	0.627	0.332	3.50995324733616e-11	Endothelial cells	WARS
CX3CL1.2	2.37178185498554e-17	1.06151622733044	0.423	0.209	4.74356370997109e-14	Epithelial cells	CX3CL1		NFKBIA.13	6.49259173132164e-11	1.57189250616055	0.852	0.681	1.29851834626433e-07	Monocyte	NFKBIA											JAM2.1	0.00471740586108423	1.21496018254353	0.253	0.106	1	Endothelial cells	JAM2
AMOT.1	1.90766865641697e-51	1.06017927910112	0.516	0.384	3.81533731283394e-48	Epithelial cells	AMOT		BIRC3.12	3.18718392567133e-07	1.57173367511031	0.611	0.404	0.000637436785134265	Monocyte	BIRC3											SOX18	0	1.21262670308086	0.501	0.017	0	Endothelial cells	SOX18
ARG2.2	9.06589708103222e-139	1.05861075182532	0.78	0.401	1.81317941620644e-135	Epithelial cells	ARG2		SLC8A1	3.45932191923562e-99	1.56943262776648	0.453	0.046	6.91864383847125e-96	Monocyte	SLC8A1											CLIC2.1	7.48739339543029e-33	1.21095780117792	0.554	0.1	1.49747867908606e-29	Endothelial cells	CLIC2
SDC4	3.53281325633088e-113	1.05474785186326	0.597	0.333	7.06562651266176e-110	Epithelial cells	SDC4		GBP5.3	1.88177800978653e-14	1.56677552555944	0.426	0.09	3.76355601957306e-11	Monocyte	GBP5											TIMP2.5	8.07166914351441e-82	1.21079922918519	0.673	0.335	1.61433382870288e-78	Endothelial cells	TIMP2
MCC.1	2.95750454693126e-96	1.05443785039701	0.55	0.301	5.91500909386251e-93	Epithelial cells	MCC		KLF6.3	2.41269446065336e-131	1.56497643301359	0.832	0.58	4.82538892130671e-128	Monocyte	KLF6											CD200	6.29719745931237e-243	1.20860222490332	0.549	0.048	1.25943949186247e-239	Endothelial cells	CD200
LINC00668.2	2.79813206588872e-41	1.05410714612028	0.437	0.24	5.59626413177743e-38	Epithelial cells	LINC00668		TAGAP	6.55667668312506e-102	1.56450326422617	0.486	0.088	1.31133533662501e-98	Monocyte	TAGAP											INMT	1.54344324117462e-06	1.20773252790699	0.265	0.052	0.00308688648234924	Endothelial cells	INMT
SEC11C.2	5.69709375204649e-20	1.04897711478109	0.554	0.515	1.1394187504093e-16	Epithelial cells	SEC11C		APBB1IP	1.24960701392184e-80	1.56316624246111	0.441	0.057	2.49921402784369e-77	Monocyte	APBB1IP											MCAM.2	2.35432345161051e-46	1.20593031861004	0.483	0.138	4.70864690322102e-43	Endothelial cells	MCAM
CNTNAP2.4	1.49097978828675e-76	1.04866710043765	0.617	0.388	2.9819595765735e-73	Epithelial cells	CNTNAP2		CAPG.3	8.28216032791792e-76	1.56031605297735	0.53	0.285	1.65643206558358e-72	Monocyte	CAPG											ATF3.9	9.72184528345724e-09	1.2047727206248	0.747	0.584	1.94436905669145e-05	Endothelial cells	ATF3
PDE11A.5	1.45114453244093e-26	1.04861509530849	0.54	0.335	2.90228906488186e-23	Epithelial cells	PDE11A		FILIP1L	2.2501172550461e-104	1.55640517010777	0.482	0.106	4.5002345100922e-101	Monocyte	FILIP1L											ZNF385D	0	1.19811026526993	0.598	0.028	0	Endothelial cells	ZNF385D
KLK4.2	2.33171374116237e-188	1.04785742188718	0.896	0.46	4.66342748232474e-185	Epithelial cells	KLK4		IGSF6.2	4.72703383473634e-07	1.55542829635675	0.463	0.103	0.000945406766947268	Monocyte	IGSF6											SERPINB1.4	2.4258003190678e-08	1.18977245512517	0.426	0.236	4.8516006381356e-05	Endothelial cells	SERPINB1
MECOM.3	7.96334846032329e-64	1.04756844439935	0.547	0.172	1.59266969206466e-60	Epithelial cells	MECOM		CFD.3	2.31529038369947e-15	1.54952251775635	0.611	0.219	4.63058076739894e-12	Monocyte	CFD											CCDC3	1.3891861220747e-189	1.18619683491159	0.572	0.108	2.7783722441494e-186	Endothelial cells	CCDC3
C7orf63.1	9.85813106018325e-97	1.04367623927982	0.588	0.264	1.97162621203665e-93	Epithelial cells	C7orf63		VASH1	2.30877635149435e-146	1.54884626069758	0.507	0.087	4.61755270298871e-143	Monocyte	VASH1											ABL2.6	4.35041240874669e-12	1.1850581693756	0.602	0.356	8.70082481749339e-09	Endothelial cells	ABL2
ZNF827.5	2.2727833128152e-54	1.03802053415669	0.674	0.446	4.54556662563039e-51	Epithelial cells	ZNF827		PLCB2	0	1.54820012400345	0.584	0.063	0	Monocyte	PLCB2											DNAJB1.9	9.82683416124603e-05	1.18392124616596	0.675	0.598	0.196536683224921	Endothelial cells	DNAJB1
KRT23	1.47242095679405e-62	1.03800431410994	0.414	0.091	2.9448419135881e-59	Epithelial cells	KRT23		CD1C	0	1.5465343256563	0.522	0.021	0	Monocyte	CD1C											IER2.8	5.71106876313673e-11	1.18274292506374	0.795	0.537	1.14221375262735e-07	Endothelial cells	IER2
AFF3.1	4.591283480766e-188	1.02766092182497	0.774	0.382	9.18256696153199e-185	Epithelial cells	AFF3		FCGRT.3	2.73295020843993e-81	1.5447104099107	0.633	0.379	5.46590041687987e-78	Monocyte	FCGRT											HSPA1B.10	6.27905783321096e-06	1.18259670713298	0.723	0.613	0.0125581156664219	Endothelial cells	HSPA1B
RARRES3.1	1.03745860108695e-24	1.02675381193382	0.467	0.367	2.0749172021739e-21	Epithelial cells	RARRES3		FAM65B.5	6.85273188507124e-10	1.54080434600183	0.519	0.223	1.37054637701425e-06	Monocyte	FAM65B											BHLHE40.9	4.04364452815204e-12	1.18058270609134	0.759	0.501	8.08728905630408e-09	Endothelial cells	BHLHE40
SLC12A2.12	0.000496500496343606	1.02606671488167	0.731	0.505	0.993000992687213	Epithelial cells	SLC12A2		METRNL.4	1.89649261148959e-79	1.54045077343487	0.519	0.237	3.79298522297918e-76	Monocyte	METRNL											SPARC.5	7.20226453153851e-26	1.17912842868938	0.699	0.222	1.4404529063077e-22	Endothelial cells	SPARC
CAMKK2	2.22023004347642e-21	1.02381899976759	0.529	0.366	4.44046008695284e-18	Epithelial cells	CAMKK2		RCSD1.1	1.29601266296914e-59	1.53402640510181	0.458	0.132	2.59202532593829e-56	Monocyte	RCSD1											TXNIP.11	5.97640570118404e-19	1.17604724380753	0.916	0.696	1.19528114023681e-15	Endothelial cells	TXNIP
CTSH	8.11295619382693e-101	1.02325522889541	0.718	0.475	1.62259123876539e-97	Epithelial cells	CTSH		CD300A	1.18211904228231e-214	1.53141043848864	0.5	0.033	2.36423808456463e-211	Monocyte	CD300A											ANGPT2	4.69620148963002e-158	1.17525224761961	0.566	0.148	9.39240297926003e-155	Endothelial cells	ANGPT2
ANTXR1.7	2.45608077332487e-45	1.01978492968761	0.565	0.3	4.91216154664973e-42	Epithelial cells	ANTXR1		FAM49B.2	2.80397615079033e-140	1.53039986018303	0.626	0.303	5.60795230158065e-137	Monocyte	FAM49B											NEURL1B.7	3.81383511863454e-72	1.1698592642977	0.574	0.253	7.62767023726909e-69	Endothelial cells	NEURL1B
CLGN.1	2.44898508258101e-164	1.01696506595585	0.684	0.262	4.89797016516202e-161	Epithelial cells	CLGN		RAB20.11	4.22328608382836e-13	1.52843986989888	0.648	0.289	8.44657216765672e-10	Monocyte	RAB20											EPHA4	6.36737224278638e-84	1.16163254181843	0.562	0.219	1.27347444855728e-80	Endothelial cells	EPHA4
SPON2.6	3.06716696939404e-43	1.01274291013188	0.644	0.421	6.13433393878807e-40	Epithelial cells	SPON2		SLC16A3.4	8.08825823738834e-05	1.52814395256447	0.426	0.215	0.161765164747767	Monocyte	SLC16A3											KCTD12.7	6.37338740746872e-72	1.16139842031974	0.618	0.274	1.27467748149374e-68	Endothelial cells	KCTD12
CEACAM1.7	2.15122068216977e-17	1.01245095102915	0.498	0.362	4.30244136433954e-14	Epithelial cells	CEACAM1		CTSC.3	1.66926751921099e-67	1.52789428140684	0.514	0.252	3.33853503842199e-64	Monocyte	CTSC											LCN10	0.000541644620361877	1.1596386562116	0.265	0.013	1	Endothelial cells	LCN10
IL7R.8	5.08527668191814e-25	1.00955134233582	0.885	0.311	1.01705533638363e-21	Epithelial cells	IL7R		GLIPR1.1	7.26898832264339e-215	1.52581771374879	0.639	0.181	1.45379766452868e-211	Monocyte	GLIPR1											ATP2B4.6	1.08847385690949e-97	1.15307346393797	0.646	0.269	2.17694771381897e-94	Endothelial cells	ATP2B4
NTN4.6	1.89018672327244e-17	1.00851299460349	0.529	0.324	3.78037344654488e-14	Epithelial cells	NTN4		CD48.3	2.04501565822261e-35	1.52426050914227	0.648	0.115	4.09003131644521e-32	Monocyte	CD48											TFPI	1.82124095181037e-259	1.14440730150875	0.572	0.075	3.64248190362073e-256	Endothelial cells	TFPI
SERPINB3	1.9235378123811e-128	1.00705980831562	0.336	0.019	3.84707562476219e-125	Epithelial cells	SERPINB3		PDE4B.4	4.34471761926213e-106	1.52386937179615	0.664	0.425	8.68943523852426e-103	Monocyte	PDE4B											TMEM204.3	1.68269620965046e-22	1.1411088208807	0.614	0.218	3.36539241930092e-19	Endothelial cells	TMEM204
FASN	2.63203950374061e-67	1.00678758410209	0.645	0.407	5.26407900748122e-64	Epithelial cells	FASN		FPR1	1.44150486844361e-128	1.5223603039254	0.458	0.039	2.88300973688721e-125	Monocyte	FPR1											CALCRL.1	2.21291933697545e-43	1.1368312576388	0.614	0.114	4.42583867395089e-40	Endothelial cells	CALCRL
KLK10	1.27195252913651e-23	1.00649523288957	0.387	0.166	2.54390505827301e-20	Epithelial cells	KLK10		HCAR2.1	3.25822838635674e-15	1.52010985144756	0.481	0.129	6.51645677271347e-12	Monocyte	HCAR2											CTGF.9	8.18729673092401e-06	1.13098603693115	0.47	0.24	0.016374593461848	Endothelial cells	CTGF
ANTXR2.10	1.38816725711396e-06	1.00502649886919	0.827	0.548	0.00277633451422792	Epithelial cells	ANTXR2		FTL.8	8.0762214044381e-12	1.51739186399307	0.889	0.659	1.61524428088762e-08	Monocyte	FTL											CDC42EP3.5	1.62625340250788e-55	1.13044016276571	0.576	0.298	3.25250680501576e-52	Endothelial cells	CDC42EP3
SLC45A3.3	1.32289819524604e-47	1.00204307818341	0.691	0.551	2.64579639049208e-44	Epithelial cells	SLC45A3		SNX10.2	1.56110272537213e-10	1.50937618428479	0.537	0.217	3.12220545074426e-07	Monocyte	SNX10											FOS.6	1.36122707163262e-72	1.12860416277468	0.917	0.758	2.72245414326524e-69	Endothelial cells	FOS
CCK.2	1.65801227808729e-59	1.00156636121799	0.423	0.206	3.31602455617457e-56	Epithelial cells	CCK		NR4A2.9	1.54999912576154e-11	1.50817239533801	0.722	0.397	3.09999825152308e-08	Monocyte	NR4A2											COL18A1.10	4.2773542785977e-07	1.12799039672584	0.554	0.322	0.00085547085571954	Endothelial cells	COL18A1
									CHST11.3	1.44298129953444e-88	1.50808920869058	0.537	0.223	2.88596259906887e-85	Monocyte	CHST11											RCAN1.3	1.0538483235303e-18	1.11193733413551	0.448	0.292	2.1076966470606e-15	Endothelial cells	RCAN1
									CXCR4.13	7.09363599354127e-07	1.50049402203534	0.574	0.348	0.00141872719870825	Monocyte	CXCR4											CAV2.1	5.32623623476721e-58	1.10952665017355	0.529	0.176	1.06524724695344e-54	Endothelial cells	CAV2
									SAMSN1	7.38374916756008e-193	1.49473119189623	0.589	0.114	1.47674983351202e-189	Monocyte	SAMSN1											CFI.2	1.39828596497714e-10	1.10488209249676	0.53	0.202	2.79657192995428e-07	Endothelial cells	CFI
									CFP.1	1.68528859828313e-37	1.49030666274459	0.537	0.066	3.37057719656625e-34	Monocyte	CFP											LTBP1.11	3.73295109908318e-20	1.10434433234751	0.675	0.307	7.46590219816636e-17	Endothelial cells	LTBP1
									DUSP2.12	3.17393861365294e-12	1.48989666703954	0.685	0.315	6.34787722730588e-09	Monocyte	DUSP2											GPIHBP1.1	4.84842261455713e-75	1.0894517831252	0.446	0.026	9.69684522911425e-72	Endothelial cells	GPIHBP1
									ETS2.11	1.55796364510564e-06	1.4865393538398	0.704	0.547	0.00311592729021128	Monocyte	ETS2											FOSB.12	1.2180405750317e-11	1.08460793859582	0.867	0.634	2.43608115006339e-08	Endothelial cells	FOSB
									EREG	3.67779405543048e-43	1.48444374859171	0.357	0.068	7.35558811086096e-40	Monocyte	EREG											FYN.8	1.67464407532156e-111	1.07862093790869	0.618	0.225	3.34928815064312e-108	Endothelial cells	FYN
									IRF8.1	9.94678869862253e-15	1.47961465957172	0.519	0.138	1.98935773972451e-11	Monocyte	IRF8											HSPG2.3	2.44693982092505e-05	1.07705227666104	0.434	0.224	0.0489387964185011	Endothelial cells	HSPG2
									CORO1A	0	1.47706171666349	0.583	0.057	0	Monocyte	CORO1A											LTBP4.8	1.86229712853959e-05	1.0758442540793	0.494	0.313	0.0372459425707918	Endothelial cells	LTBP4
									RNF144B.10	2.13594539260125e-11	1.47675504219835	0.667	0.369	4.2718907852025e-08	Monocyte	RNF144B											PDLIM1.10	8.99522494744538e-16	1.07541514928569	0.711	0.395	1.79904498948908e-12	Endothelial cells	PDLIM1
									MSN.11	1.08797683497037e-10	1.4732811290006	0.704	0.458	2.17595366994073e-07	Monocyte	MSN											NOS3	1.97082227632525e-83	1.07333989117862	0.398	0.004	3.94164455265051e-80	Endothelial cells	NOS3
									USP53.2	1.08749007969042e-19	1.47304630986139	0.451	0.334	2.17498015938084e-16	Monocyte	USP53											BTNL9	9.19432211386744e-169	1.07333495528512	0.477	0.063	1.83886442277349e-165	Endothelial cells	BTNL9
									TXNIP.12	0.00169148616500648	1.4725119875649	0.741	0.697	1	Monocyte	TXNIP											LRRC32.2	4.65178873707408e-51	1.07198063558107	0.59	0.083	9.30357747414816e-48	Endothelial cells	LRRC32
									DOCK10	5.27963782496655e-181	1.46677868547976	0.55	0.119	1.05592756499331e-177	Monocyte	DOCK10											ADCY4.1	0.00393553840238694	1.06957070473839	0.349	0.074	1	Endothelial cells	ADCY4
									MS4A4A	2.24555639072121e-60	1.46534741705723	0.364	0.003	4.49111278144241e-57	Monocyte	MS4A4A											CX3CL1.1	3.92893735619243e-37	1.06869323341477	0.489	0.202	7.85787471238487e-34	Endothelial cells	CX3CL1
									CTSZ.2	5.52463627958083e-49	1.45969413686243	0.539	0.373	1.10492725591617e-45	Monocyte	CTSZ											RND3.9	2.9194172243012e-13	1.06864917448054	0.614	0.3	5.83883444860239e-10	Endothelial cells	RND3
									PIK3AP1	8.91127731912745e-58	1.45497021315856	0.456	0.165	1.78225546382549e-54	Monocyte	PIK3AP1											PIEZO2	9.01334498702709e-19	1.05513491210019	0.362	0.082	1.80266899740542e-15	Endothelial cells	PIEZO2
									MAFF.2	4.46140821471762e-59	1.4477251212997	0.664	0.482	8.92281642943525e-56	Monocyte	MAFF											ICAM2.3	0.00236492005472748	1.05085983644748	0.386	0.256	1	Endothelial cells	ICAM2
									ZEB2	7.547321785254e-240	1.44530735002628	0.576	0.103	1.5094643570508e-236	Monocyte	ZEB2											RUNX1T1.1	2.44282576034624e-10	1.04742595435184	0.398	0.05	4.88565152069248e-07	Endothelial cells	RUNX1T1
									ARHGAP30.5	8.90247786819414e-17	1.44424763373319	0.593	0.178	1.78049557363883e-13	Monocyte	ARHGAP30											TXNIP.7	1.23095884749027e-75	1.04242339250733	0.895	0.687	2.46191769498055e-72	Endothelial cells	TXNIP
									ITPRIP.11	8.75639532984812e-12	1.44373659104742	0.574	0.254	1.75127906596962e-08	Monocyte	ITPRIP											FCGRT.7	3.30940539777928e-24	1.03079834383193	0.586	0.393	6.61881079555857e-21	Endothelial cells	FCGRT
									C1orf162	2.77558479544965e-303	1.44355711736156	0.529	0.038	5.5511695908993e-300	Monocyte	C1orf162											ID2.10	1.45408283354044e-10	1.02965701467796	0.759	0.506	2.90816566708088e-07	Endothelial cells	ID2
									CCL4	2.32443023813686e-35	1.43951346092171	0.411	0.103	4.64886047627372e-32	Monocyte	CCL4											SERPINE1	1.09308590976478e-176	1.02763756723103	0.576	0.108	2.18617181952955e-173	Endothelial cells	SERPINE1
									ATP6V1B2	4.8947474345493e-21	1.43837712301266	0.48	0.363	9.78949486909859e-18	Monocyte	ATP6V1B2											ADAMTS6	4.70822883833045e-163	1.02498827134265	0.494	0.009	9.4164576766609e-160	Endothelial cells	ADAMTS6
									VIM.3	1.31255811055387e-183	1.43829300437262	0.866	0.53	2.62511622110774e-180	Monocyte	VIM											FLT4	2.05986523779878e-252	1.01310615219792	0.453	0.017	4.11973047559755e-249	Endothelial cells	FLT4
									GPRIN3	2.84778530041533e-284	1.43655057336445	0.586	0.079	5.69557060083066e-281	Monocyte	GPRIN3
									ALOX5.4	1.44878202350779e-150	1.4356563307349	0.573	0.213	2.89756404701557e-147	Monocyte	ALOX5
									ADAP2	1.11753505982305e-94	1.43311228364919	0.466	0.103	2.23507011964609e-91	Monocyte	ADAP2
									CSF2RB.2	9.0607916839548e-21	1.43159148159658	0.5	0.108	1.81215833679096e-17	Monocyte	CSF2RB
									UPP1.10	5.32586501296623e-13	1.42735235922313	0.593	0.259	1.06517300259325e-09	Monocyte	UPP1
									CPVL.3	3.67379419320884e-13	1.41869852874637	0.519	0.135	7.34758838641768e-10	Monocyte	CPVL
									KLHL6	9.7979959537765e-13	1.41306405846849	0.355	0.063	1.9595991907553e-09	Monocyte	KLHL6
									THBS1.2	1.50157550509867e-52	1.40951684491087	0.567	0.392	3.00315101019735e-49	Monocyte	THBS1
									SLC15A3	1.13577586515805e-124	1.40736096921631	0.443	0.037	2.27155173031611e-121	Monocyte	SLC15A3
									CXCL2.9	0.00764556887537749	1.40527754316768	0.481	0.356	1	Monocyte	CXCL2
									SGK1.3	5.30476141232835e-74	1.40454848479804	0.708	0.499	1.06095228246567e-70	Monocyte	SGK1
									ARHGAP9.3	3.02337185362905e-21	1.40056670132309	0.556	0.124	6.04674370725809e-18	Monocyte	ARHGAP9
									GNA13.8	1.22379770101386e-07	1.39968502240421	0.556	0.344	0.000244759540202772	Monocyte	GNA13
									NCKAP1L	7.01171565391923e-225	1.3980913846866	0.532	0.074	1.40234313078385e-221	Monocyte	NCKAP1L
									TYMP.7	3.01451547460341e-09	1.39204944124426	0.574	0.331	6.02903094920681e-06	Monocyte	TYMP
									NCF2	0	1.38858908138239	0.581	0.079	0	Monocyte	NCF2
									HCK	4.45347609953433e-259	1.38822896134264	0.524	0.046	8.90695219906865e-256	Monocyte	HCK
									S100A6.9	8.45164295819696e-05	1.38401810042733	0.611	0.48	0.169032859163939	Monocyte	S100A6
									PPIF.1	3.85614266341424e-14	1.38014236429287	0.438	0.336	7.71228532682847e-11	Monocyte	PPIF
									ZNF331.9	5.51743933416329e-05	1.3774490305448	0.611	0.421	0.110348786683266	Monocyte	ZNF331
									SLAMF7	2.00538955370398e-235	1.37262779653221	0.504	0.045	4.01077910740797e-232	Monocyte	SLAMF7
									FOS.11	0.000380549417634932	1.37253068290348	0.87	0.765	0.761098835269864	Monocyte	FOS
									NR4A3.13	3.12765313302029e-06	1.36936175459431	0.537	0.261	0.00625530626604059	Monocyte	NR4A3
									VNN3	5.31922636989398e-69	1.36386824104841	0.407	0.022	1.0638452739788e-65	Monocyte	VNN3
									ICAM1.9	5.1255527128022e-08	1.36365127420478	0.593	0.33	0.000102511054256044	Monocyte	ICAM1
									MYO1F	6.68479616559965e-97	1.36236938465537	0.469	0.083	1.33695923311993e-93	Monocyte	MYO1F
									GAPT.1	2.66763515769939e-26	1.35940267834264	0.407	0.05	5.33527031539877e-23	Monocyte	GAPT
									WIPF1.11	3.50118648866307e-06	1.35937493919354	0.5	0.254	0.00700237297732613	Monocyte	WIPF1
									IL10RA	1.09704552813653e-146	1.35836100607821	0.516	0.098	2.19409105627305e-143	Monocyte	IL10RA
									TNFAIP2.11	0.00798493725829284	1.35555575159394	0.444	0.314	1	Monocyte	TNFAIP2
									ARHGAP4	2.04074144618469e-70	1.35520495523295	0.481	0.184	4.08148289236937e-67	Monocyte	ARHGAP4
									FCGRT.11	5.30202179538788e-09	1.35348798080992	0.648	0.401	1.06040435907758e-05	Monocyte	FCGRT
									SERPINB9.4	0.00191203687133313	1.34879813836381	0.389	0.166	1	Monocyte	SERPINB9
									PLEKHO1.2	8.72079815744808e-75	1.34873998273019	0.519	0.276	1.74415963148962e-71	Monocyte	PLEKHO1
									PHACTR1	0	1.34444743345306	0.579	0.058	0	Monocyte	PHACTR1
									GAS7.2	3.63719529951066e-13	1.34146866894062	0.519	0.171	7.27439059902133e-10	Monocyte	GAS7
									PIK3AP1.2	1.18725416466095e-11	1.34084559723142	0.519	0.19	2.3745083293219e-08	Monocyte	PIK3AP1
									PTGER4.3	5.07560295806374e-79	1.33929289793614	0.553	0.29	1.01512059161275e-75	Monocyte	PTGER4
									EMR2	9.94422894929048e-233	1.33908506574849	0.499	0.051	1.9888457898581e-229	Monocyte	EMR2
									HLA-F.7	2.55632251581633e-09	1.33647645194046	0.667	0.403	5.11264503163265e-06	Monocyte	HLA-F
									PTAFR	7.36365032740878e-269	1.33598403494547	0.549	0.082	1.47273006548176e-265	Monocyte	PTAFR
									CCL20	3.00640878386453e-30	1.33584150824869	0.463	0.041	6.01281756772907e-27	Monocyte	CCL20
									CDKN1A.2	1.37653740879364e-74	1.33574453903511	0.709	0.498	2.75307481758727e-71	Monocyte	CDKN1A
									TREM2	5.12879294084483e-14	1.3309745321093	0.332	0.044	1.02575858816897e-10	Monocyte	TREM2
									FPR2	1.31897070919686e-265	1.32079880800849	0.463	0.002	2.63794141839372e-262	Monocyte	FPR2
									CLEC7A.1	0.000159244163617457	1.31790514741353	0.352	0.044	0.318488327234913	Monocyte	CLEC7A
									PSAP.8	2.83718779381617e-10	1.3148250635259	0.926	0.818	5.67437558763234e-07	Monocyte	PSAP
									ITGA4	1.87940176651811e-98	1.31107440217998	0.488	0.092	3.75880353303622e-95	Monocyte	ITGA4
									DNAJB1.3	3.44694766176351e-36	1.31019160745161	0.684	0.59	6.89389532352702e-33	Monocyte	DNAJB1
									NINJ1.4	1.87793386553317e-75	1.30498148865595	0.58	0.35	3.75586773106634e-72	Monocyte	NINJ1
									PLAC8	1.70174673997612e-259	1.30150510316761	0.501	0.051	3.40349347995224e-256	Monocyte	PLAC8
									THAP2.2	8.23063374003321e-10	1.29994929082277	0.519	0.22	1.64612674800664e-06	Monocyte	THAP2
									SLC20A1.2	2.04604893222045e-14	1.29879427460619	0.461	0.361	4.0920978644409e-11	Monocyte	SLC20A1
									IL1A	1.70783855975698e-36	1.29740779355896	0.326	0.004	3.41567711951396e-33	Monocyte	IL1A
									MNDA	2.73561414788882e-243	1.29441711001584	0.465	0.021	5.47122829577765e-240	Monocyte	MNDA
									WDFY4	5.65482762066548e-65	1.28992718468695	0.418	0.086	1.1309655241331e-61	Monocyte	WDFY4
									PADI4	0	1.28970129810717	0.389	0.001	0	Monocyte	PADI4
									SLC16A6	3.03979432482455e-37	1.28599117280851	0.519	0.064	6.07958864964909e-34	Monocyte	SLC16A6
									PTAFR.2	1.4006275780904e-15	1.28435503051101	0.5	0.123	2.8012551561808e-12	Monocyte	PTAFR
									CTSH.3	1.33916907374856e-57	1.27553246956482	0.67	0.489	2.67833814749711e-54	Monocyte	CTSH
									LAT2.1	1.34229389445822e-49	1.27374809001275	0.474	0.251	2.68458778891643e-46	Monocyte	LAT2
									UCP2.4	5.27690251201165e-65	1.26387521185447	0.475	0.222	1.05538050240233e-61	Monocyte	UCP2
									ADAM8.1	2.182694683848e-05	1.2612424553584	0.37	0.1	0.04365389367696	Monocyte	ADAM8
									FCGR2B	5.94422171833108e-49	1.25781862605362	0.36	0.014	1.18884434366622e-45	Monocyte	FCGR2B
									SLC1A3.1	1.02974931538249e-09	1.25548341489984	0.355	0.149	2.05949863076498e-06	Monocyte	SLC1A3
									CREM.3	2.90267019180246e-52	1.25464441807063	0.558	0.392	5.80534038360492e-49	Monocyte	CREM
									GLA.1	1.84730907625154e-11	1.25366509476001	0.42	0.348	3.69461815250308e-08	Monocyte	GLA
									CST7.3	1.43125569582146e-28	1.2495255710569	0.481	0.071	2.86251139164292e-25	Monocyte	CST7
									NFKBIZ.4	1.50484981835703e-61	1.24508122560046	0.636	0.425	3.00969963671405e-58	Monocyte	NFKBIZ
									PRKCB.5	1.40969642940794e-19	1.24386447543048	0.611	0.169	2.81939285881588e-16	Monocyte	PRKCB
									FPR3	0	1.24104727944841	0.505	0.02	0	Monocyte	FPR3
									EMR2.2	1.27647030551257e-18	1.23650470314483	0.5	0.09	2.55294061102513e-15	Monocyte	EMR2
									GLUL.4	7.21334792733082e-57	1.23056956619825	0.762	0.602	1.44266958546616e-53	Monocyte	GLUL
									SLC2A3.3	1.06569623986051e-127	1.22584820524196	0.626	0.238	2.13139247972103e-124	Monocyte	SLC2A3
									FGR.1	2.09021556543756e-65	1.22532283298963	0.424	0.103	4.18043113087512e-62	Monocyte	FGR
									F13A1	6.93729698759627e-207	1.22527673118056	0.495	0.097	1.38745939751925e-203	Monocyte	F13A1
									ACSL4.7	1.35820852980714e-06	1.22430168027951	0.519	0.334	0.00271641705961429	Monocyte	ACSL4
									HSPA1B.4	3.58454283405124e-34	1.22162976209721	0.685	0.607	7.16908566810247e-31	Monocyte	HSPA1B
									GPR65.3	8.07018230696531e-24	1.21597573224462	0.519	0.094	1.61403646139306e-20	Monocyte	GPR65
									TLR8.1	6.97840352559642e-23	1.21364335482121	0.407	0.027	1.39568070511928e-19	Monocyte	TLR8
									ARHGAP30.1	8.29259472558911e-198	1.21239949147177	0.569	0.141	1.65851894511782e-194	Monocyte	ARHGAP30
									CD55.4	1.23147993328574e-120	1.21202155084484	0.638	0.337	2.46295986657147e-117	Monocyte	CD55
									PLCB2.2	3.53295431226789e-06	1.20961220322487	0.389	0.11	0.00706590862453577	Monocyte	PLCB2
									SLC7A7	0	1.20904378363311	0.514	0.032	0	Monocyte	SLC7A7
									TUBA1B.3	1.50997912529781e-83	1.20849300505283	0.669	0.397	3.01995825059563e-80	Monocyte	TUBA1B
									TAGAP.3	3.58233510272227e-12	1.20838541970342	0.481	0.122	7.16467020544454e-09	Monocyte	TAGAP
									KYNU.1	4.30595884931167e-06	1.20701473295785	0.352	0.06	0.00861191769862334	Monocyte	KYNU
									RELT.3	3.50188218114004e-06	1.20698853790313	0.389	0.115	0.00700376436228008	Monocyte	RELT
									VIM.14	0.00128087145239917	1.20301767398279	0.667	0.56	1	Monocyte	VIM
									PLBD1	9.13557100227633e-46	1.20136217692468	0.451	0.207	1.82711420045527e-42	Monocyte	PLBD1
									GCLC.2	1.04191123715504e-56	1.19833327468313	0.557	0.371	2.08382247431008e-53	Monocyte	GCLC
									ITGAX	8.26340543234759e-11	1.19335044553562	0.32	0.007	1.65268108646952e-07	Monocyte	ITGAX
									HLA-DQA2	0.00388624375577418	1.18613947279365	0.258	0.021	1	Monocyte	HLA-DQA2
									BTG1.11	1.51497899391341e-08	1.18576688902339	0.833	0.643	3.02995798782681e-05	Monocyte	BTG1
									CLEC7A	9.82349547314763e-299	1.18198499698686	0.454	0.004	1.96469909462953e-295	Monocyte	CLEC7A
									IRF4	7.45686366148002e-132	1.18012887042476	0.443	0.079	1.491372732296e-128	Monocyte	IRF4
									APBB1IP.2	4.0360019505036e-22	1.17825548211877	0.519	0.09	8.07200390100719e-19	Monocyte	APBB1IP
									BMP2K.2	3.94872412255533e-06	1.17602181791308	0.372	0.289	0.00789744824511066	Monocyte	BMP2K
									ADM.8	0.000826211073559525	1.16806927584545	0.481	0.37	1	Monocyte	ADM
									OTUD1.1	9.85906309792333e-14	1.16709822487732	0.406	0.302	1.97181261958467e-10	Monocyte	OTUD1
									KLF4.4	2.46961855410642e-35	1.16509567944228	0.648	0.508	4.93923710821283e-32	Monocyte	KLF4
									HMHA1	3.02015610267658e-162	1.16449863418135	0.529	0.112	6.04031220535316e-159	Monocyte	HMHA1
									MSN.3	3.79723861367651e-99	1.16346560412379	0.674	0.437	7.59447722735302e-96	Monocyte	MSN
									PPP1R15A.10	3.7477381593444e-10	1.16314679607787	0.833	0.527	7.49547631868879e-07	Monocyte	PPP1R15A
									DOCK4.1	3.43261621967421e-21	1.16281969408164	0.428	0.281	6.86523243934843e-18	Monocyte	DOCK4
									HAVCR2	5.46410927931731e-116	1.16262563449244	0.422	0.029	1.09282185586346e-112	Monocyte	HAVCR2
									CREM.12	7.49304082482252e-07	1.16199653041299	0.574	0.407	0.0014986081649645	Monocyte	CREM
									RNF144B.3	1.82599012128411e-88	1.15810372149393	0.591	0.349	3.65198024256822e-85	Monocyte	RNF144B
									LPCAT2.3	7.15436709175313e-66	1.15310883576729	0.522	0.298	1.43087341835063e-62	Monocyte	LPCAT2
									ARHGEF6	8.61362595992656e-132	1.15193840326671	0.53	0.151	1.72272519198531e-128	Monocyte	ARHGEF6
									RASSF2	2.33504963232022e-46	1.14585114293266	0.425	0.145	4.67009926464044e-43	Monocyte	RASSF2
									CLEC10A	0	1.14467724053493	0.504	0.002	0	Monocyte	CLEC10A
									FERMT3	1.975303013547e-34	1.13187119516744	0.395	0.111	3.95060602709401e-31	Monocyte	FERMT3
									IRAK3.2	3.79746184777681e-97	1.12695159235916	0.535	0.237	7.59492369555362e-94	Monocyte	IRAK3
									CCRL2	4.20289194375062e-65	1.12133171086561	0.372	0.039	8.40578388750125e-62	Monocyte	CCRL2
									SYK.8	4.21422489532409e-07	1.11997011728959	0.519	0.289	0.000842844979064818	Monocyte	SYK
									FERMT3.1	1.22356423896086e-06	1.11958607697236	0.407	0.136	0.00244712847792172	Monocyte	FERMT3
									CD93	1.93097377348981e-123	1.11880646052301	0.522	0.114	3.86194754697962e-120	Monocyte	CD93
									B3GNT5.2	1.93534270923798e-53	1.11758781843571	0.498	0.295	3.87068541847596e-50	Monocyte	B3GNT5
									OSM	7.34891209794773e-285	1.11413309752105	0.495	0.024	1.46978241958955e-281	Monocyte	OSM
									SLC7A7.1	1.84873035320343e-18	1.11109720947149	0.481	0.075	3.69746070640685e-15	Monocyte	SLC7A7
									FMN1	4.3703521252094e-58	1.09140239573679	0.479	0.257	8.74070425041879e-55	Monocyte	FMN1
									KLHL15.5	0.00010727563858667	1.08824513711208	0.463	0.353	0.21455127717334	Monocyte	KLHL15
									MEF2C.1	1.16718700423156e-07	1.08770417074307	0.39	0.208	0.000233437400846311	Monocyte	MEF2C
									PMAIP1.2	2.68972159851439e-35	1.08504105763204	0.458	0.283	5.37944319702878e-32	Monocyte	PMAIP1
									SIRPA.2	1.50278840835476e-102	1.0848171396495	0.525	0.229	3.00557681670952e-99	Monocyte	SIRPA
									HMHA1.3	1.60477994977624e-14	1.08099972277419	0.519	0.148	3.20955989955249e-11	Monocyte	HMHA1
									WIPF1.3	6.00825752084463e-132	1.08067802379342	0.575	0.223	1.20165150416893e-128	Monocyte	WIPF1
									GAPT	2.85055191339011e-62	1.07790397148374	0.364	0.02	5.70110382678023e-59	Monocyte	GAPT
									FGD2	5.36213480485149e-116	1.07719825223647	0.408	0.019	1.0724269609703e-112	Monocyte	FGD2
									TMSB4X.10	2.171867186921e-09	1.07717327557622	0.685	0.403	4.34373437384199e-06	Monocyte	TMSB4X
									ZFAND5.10	3.62719775211625e-09	1.07575294883515	0.815	0.524	7.25439550423251e-06	Monocyte	ZFAND5
									DUSP4.3	1.47956325449707e-130	1.07088527444862	0.589	0.275	2.95912650899414e-127	Monocyte	DUSP4
									AHR.3	1.37313029817843e-85	1.06849102643551	0.59	0.323	2.74626059635685e-82	Monocyte	AHR
									PELI1.3	5.6442711551216e-58	1.06262611749075	0.487	0.278	1.12885423102432e-54	Monocyte	PELI1
									ID2.3	1.9832332175309e-63	1.06241792126851	0.686	0.49	3.96646643506179e-60	Monocyte	ID2
									EPB41L3.1	1.24448330689097e-124	1.0591997163987	0.575	0.288	2.48896661378194e-121	Monocyte	EPB41L3
									GPR97	1.39944973628808e-118	1.04556936552278	0.352	0.008	2.79889947257616e-115	Monocyte	GPR97
									PIK3R5	7.30299101574316e-119	1.04054588998173	0.465	0.1	1.46059820314863e-115	Monocyte	PIK3R5
									CD68.2	4.25314616055558e-21	1.03521344383642	0.537	0.104	8.50629232111116e-18	Monocyte	CD68
									GZF1.2	9.21118544784549e-11	1.03259888598618	0.357	0.245	1.8422370895691e-07	Monocyte	GZF1
									SH3BP5.11	2.92899189998003e-07	1.03177790557274	0.519	0.282	0.000585798379996005	Monocyte	SH3BP5
									EVI2B	2.05084242147103e-238	1.03008300209145	0.527	0.082	4.10168484294206e-235	Monocyte	EVI2B
									ZEB2.5	1.77741551251436e-08	1.0254201787933	0.463	0.145	3.55483102502873e-05	Monocyte	ZEB2
									PLXDC1	1.12894224544415e-07	1.01709096722573	0.325	0.102	0.00022578844908883	Monocyte	PLXDC1
									HMOX1	7.63011662299284e-47	1.01640099851301	0.386	0.096	1.52602332459857e-43	Monocyte	HMOX1
									SELPLG.2	4.19425938056059e-10	1.0152377123498	0.407	0.11	8.38851876112118e-07	Monocyte	SELPLG
									CYTIP	3.71266576041929e-242	1.01094283954344	0.598	0.141	7.42533152083857e-239	Monocyte	CYTIP
									FAM46A.1	1.32711568730475e-41	1.00946056758325	0.491	0.336	2.6542313746095e-38	Monocyte	FAM46A
									CD300LF.1	3.16187304338332e-16	1.00884769157532	0.352	0.032	6.32374608676663e-13	Monocyte	CD300LF
									STX11	6.01362308288706e-63	1.00572809245395	0.395	0.059	1.20272461657741e-59	Monocyte	STX11
									TMEM176A	1.81430740832721e-51	1.00528329772303	0.444	0.178	3.62861481665443e-48	Monocyte	TMEM176A
									ETV3.2	6.84911174681478e-44	1.00107684636596	0.535	0.376	1.36982234936296e-40	Monocyte	ETV3
									GADD45B.2	2.98282828751518e-51	1.00022912306883	0.786	0.659	5.96565657503037e-48	Monocyte	GADD45B
[truncated: 11 more columns]

## Sheet: Table S4
Supplementary Table S4. Full list of Pathways (Biological Process, Molecular Function, Cellular Component and KEGG Pathway Enrichment Analysis) for each cell type in prostate cancer
Biological Process
Cluster	ID	Description	GeneRatio	BgRatio	RichFactor	FoldEnrichment	zScore	pvalue	p.adjust	qvalue	geneID	Count
B_cells	GO:0003012	muscle system process	29.154	485.189	0.0597938144329897	7.32280091042978	12.7995861632474	3.27464720473108e-17	8.83827280556919e-14	6.75956122997647e-14	MYH11/ACTA2/MYL9/MYLK/CALD1/FLNA/LMOD1/COL14A1/TPM2/SYNM/ATP1A2/SORBS2/PPP1R12B/PLN/PDGFRB/TBX2/CAV1/CNN1/ATP2B4/CASQ2/ADRA2A/IGFBP5/COL6A1/GJC1/P2RX1/CRYAB/PRKG1/FBXO32/AGT	29
B_cells	GO:0030198	extracellular matrix organization	23.154	331.189	0.0694864048338369	8.50982854004002	12.5068301945505	3.42238757011969e-15	2.62940045568459e-12	2.01098039960121e-12	MYH11/COL14A1/ADAMTS1/TIMP3/AEBP1/ITGA8/CAV1/COL4A2/COL3A1/COL6A1/FOXC1/SMOC2/ECM2/CCDC80/CAV2/CRISPLD2/COL4A1/OLFML2A/MFAP4/ADAMTS4/COL1A2/AGT/EGFLAM	23
B_cells	GO:0043062	extracellular structure organization	23.154	332.189	0.0692771084337349	8.4841965263652	12.4832934434707	3.65233077260177e-15	2.62940045568459e-12	2.01098039960121e-12	MYH11/COL14A1/ADAMTS1/TIMP3/AEBP1/ITGA8/CAV1/COL4A2/COL3A1/COL6A1/FOXC1/SMOC2/ECM2/CCDC80/CAV2/CRISPLD2/COL4A1/OLFML2A/MFAP4/ADAMTS4/COL1A2/AGT/EGFLAM	23
B_cells	GO:0045229	external encapsulating structure organization	23.154	333.189	0.0690690690690691	8.45871845871846	12.4598555072575	3.89685136077745e-15	2.62940045568459e-12	2.01098039960121e-12	MYH11/COL14A1/ADAMTS1/TIMP3/AEBP1/ITGA8/CAV1/COL4A2/COL3A1/COL6A1/FOXC1/SMOC2/ECM2/CCDC80/CAV2/CRISPLD2/COL4A1/OLFML2A/MFAP4/ADAMTS4/COL1A2/AGT/EGFLAM	23
B_cells	GO:0060537	muscle tissue development	24.154	453.189	0.0529801324503311	6.4883460909951	10.7282357973229	3.21967460481768e-13	1.71819644749956e-10	1.31408639985439e-10	MYH11/MYLK/COL14A1/SORBS2/PLN/PDGFRB/ITGA8/TBX2/CAV1/COL3A1/IGFBP5/COL6A1/FOXC1/HEYL/TIPARP/CAV2/EGR1/MEF2C/GJC1/FOS/BTG2/PRKG1/ZFAND5/ATF3	24
B_cells	GO:0006936	muscle contraction	22.154	372.189	0.0591397849462366	7.24270353302611	11.0338846657838	3.81962900518613e-13	1.71819644749956e-10	1.31408639985439e-10	MYH11/ACTA2/MYL9/MYLK/CALD1/FLNA/LMOD1/TPM2/SYNM/ATP1A2/PPP1R12B/PLN/TBX2/CAV1/CNN1/ATP2B4/CASQ2/ADRA2A/GJC1/P2RX1/CRYAB/PRKG1	22
B_cells	GO:0003018	vascular process in circulatory system	16.154	283.189	0.0565371024734982	6.92395943279336	9.11059474080324	1.44483288808367e-09	5.39670781038585e-07	4.12743277867696e-07	ACTA2/ATP1A2/CAV1/ATP2B4/PDE3A/ADRA2A/KLF2/FOXC1/AKAP12/ZEB2/ITGA1/HBB/P2RX1/PRKG1/AGT/SLC38A1	16
B_cells	GO:0006939	smooth muscle contraction	11.154	110.189	0.1	12.2467532467532	10.7337654015133	1.5996169871466e-09	5.39670781038585e-07	4.12743277867696e-07	MYH11/ACTA2/MYLK/ATP1A2/TBX2/CAV1/CNN1/ATP2B4/ADRA2A/P2RX1/PRKG1	11
B_cells	GO:0033002	muscle cell proliferation	15.154	252.189	0.0595238095238095	7.28973407544836	9.1203589586035	2.40021596547276e-09	7.19798098978996e-07	5.50505673484453e-07	RGS5/ADAMTS1/NOTCH3/PDGFRB/TBX2/CNN1/IGFBP5/CDKN1A/FOXC1/CAV2/MEF2C/RBPMS2/FOS/CDH13/PRKG1	15
B_cells	GO:0007219	Notch signaling pathway	13.154	191.189	0.0680628272251309	8.33548650302577	9.24515727888939	5.8843262691471e-09	1.5881796600428e-06	1.214648822505e-06	RCAN2/SORBS2/NOTCH3/PLN/JAG1/TBX2/NEURL1B/CDH6/FOXC1/SUSD5/NRIP2/S1PR3/HEYL	13
B_cells	GO:0032835	glomerulus development	9.154	74.1886	0.121621621621622	14.8946998946999	10.8661850717667	8.96815631776793e-09	2.20045944560506e-06	1.68292387934382e-06	ACTA2/NOTCH3/PDGFRB/JAG1/PLCE1/FOXC1/HEYL/EGR1/MEF2C	9
B_cells	GO:0014706	striated muscle tissue development	18.154	430.189	0.0418604651162791	5.12654787073392	7.85394170478918	1.49487027187e-08	3.36221238648094e-06	2.57143912555883e-06	MYH11/COL14A1/SORBS2/PLN/PDGFRB/TBX2/CAV1/COL6A1/FOXC1/HEYL/CAV2/EGR1/MEF2C/GJC1/FOS/BTG2/PRKG1/ATF3	18
B_cells	GO:0042060	wound healing	18.154	453.189	0.0397350993377483	4.86625956824632	7.55749430048824	3.31621674389644e-08	6.88497614752038e-06	5.26566885407362e-06	MYL9/MYLK/FLNA/MCAM/CAV1/C1QTNF1/WFDC1/ADRA2A/ENTPD1/COL3A1/DST/SERPING1/CDKN1A/SMOC2/HBB/FN1/P2RX1/PRKG1	18
B_cells	GO:0090257	regulation of muscle system process	14.154	266.189	0.0526315789473684	6.44565960355434	8.11585205677584	3.97303543554237e-08	7.65944474323491e-06	5.85798683390872e-06	MYL9/ATP1A2/PPP1R12B/PLN/CAV1/CNN1/ATP2B4/CASQ2/ADRA2A/IGFBP5/P2RX1/PRKG1/FBXO32/AGT	14
B_cells	GO:0007517	muscle organ development	16.154	373.189	0.0428954423592493	5.25329897984053	7.52794318793614	7.11602442991755e-08	1.2804099957565e-05	9.79264835583742e-06	TAGLN/MYLK/FHL1/ITGA7/CAV1/COL3A1/COL6A1/FOXC1/HEYL/CAV2/EGR1/MEF2C/FOS/BTG2/CRYAB/ATF3	16
B_cells	GO:0035296	regulation of tube diameter	11.154	162.189	0.0679012345679012	8.31569664902998	8.4848631880448	9.32174277785272e-08	1.46367998507874e-05	1.11943076411904e-05	ACTA2/ATP1A2/CAV1/ADRA2A/KLF2/FOXC1/ITGA1/HBB/P2RX1/PRKG1/AGT	11
B_cells	GO:0097746	blood vessel diameter maintenance	11.154	162.189	0.0679012345679012	8.31569664902998	8.4848631880448	9.32174277785272e-08	1.46367998507874e-05	1.11943076411904e-05	ACTA2/ATP1A2/CAV1/ADRA2A/KLF2/FOXC1/ITGA1/HBB/P2RX1/PRKG1/AGT	11
B_cells	GO:0035150	regulation of tube size	11.154	163.189	0.0674846625766871	8.2646801051709	8.45188460784726	9.92686932737219e-08	1.46367998507874e-05	1.11943076411904e-05	ACTA2/ATP1A2/CAV1/ADRA2A/KLF2/FOXC1/ITGA1/HBB/P2RX1/PRKG1/AGT	11
B_cells	GO:0072001	renal system development	15.154	334.189	0.0449101796407186	5.50003888327242	7.52883701506591	1.03037864825847e-07	1.46367998507874e-05	1.11943076411904e-05	ACTA2/ADAMTS1/NOTCH3/PDGFRB/JAG1/ITGA8/KANK2/PLCE1/FOXC1/HEYL/TIPARP/EGR1/MEF2C/COL4A1/AGT	15
B_cells	GO:0048660	regulation of smooth muscle cell proliferation	11.154	172.189	0.063953488372093	7.83222591362126	8.16722000645833	1.71517234300804e-07	2.31462507688935e-05	1.77023840244145e-05	RGS5/ADAMTS1/NOTCH3/PDGFRB/CNN1/IGFBP5/CDKN1A/MEF2C/RBPMS2/CDH13/PRKG1	11
B_cells	GO:0048659	smooth muscle cell proliferation	11.154	176.189	0.0625	7.65422077922078	8.04725635318301	2.16425993489129e-07	2.7815893163198e-05	2.12737530442196e-05	RGS5/ADAMTS1/NOTCH3/PDGFRB/CNN1/IGFBP5/CDKN1A/MEF2C/RBPMS2/CDH13/PRKG1	11
B_cells	GO:0048844	artery morphogenesis	8.154	83.1886	0.0963855421686747	11.8040995149429	8.95042678738072	3.86829373585332e-07	4.74569308775823e-05	3.62953302201357e-05	MYLK/NOTCH3/PDGFRB/JAG1/TBX2/PRRX1/COL3A1/FOXC1	8
B_cells	GO:0001822	kidney development	14.154	323.189	0.043343653250774	5.30819026175063	7.08607323659722	4.30283633550222e-07	5.04928489979152e-05	3.86172176380772e-05	ACTA2/ADAMTS1/NOTCH3/PDGFRB/JAG1/ITGA8/KANK2/PLCE1/FOXC1/HEYL/TIPARP/EGR1/MEF2C/AGT	14
B_cells	GO:0048771	tissue remodeling	11.154	197.189	0.0558375634517767	6.83828861493836	7.47407017510983	6.68720093016868e-07	7.52031471271886e-05	5.75157939651789e-05	BGN/CSPG4/JAG1/CAV1/EPAS1/IGFBP5/COL6A1/PDK4/FOXC1/MEF2C/AGT	11
B_cells	GO:0007596	blood coagulation	12.154	243.189	0.0493827160493827	6.04777938111271	7.1858455502716	7.60253288750362e-07	8.14172501860467e-05	6.22683752714798e-05	MYL9/FLNA/CAV1/C1QTNF1/ADRA2A/ENTPD1/COL3A1/SERPING1/HBB/FN1/P2RX1/PRKG1	12
B_cells	GO:0072006	nephron development	10.154	160.189	0.0625	7.65422077922078	7.66947471313352	7.843084493654e-07	8.14172501860467e-05	6.22683752714798e-05	ACTA2/NOTCH3/PDGFRB/JAG1/PLCE1/FOXC1/HEYL/EGR1/MEF2C/AGT	10
B_cells	GO:0050817	coagulation	12.154	248.189	0.0483870967741935	5.92584834520318	7.08499553678225	9.42750794736554e-07	9.42401627775541e-05	7.20754116365841e-05	MYL9/FLNA/CAV1/C1QTNF1/ADRA2A/ENTPD1/COL3A1/SERPING1/HBB/FN1/P2RX1/PRKG1	12
B_cells	GO:0007599	hemostasis	12.154	250.189	0.048	5.87844155844156	7.04542425429607	1.025997916399e-06	9.88988705843179e-05	7.56384178217458e-05	MYL9/FLNA/CAV1/C1QTNF1/ADRA2A/ENTPD1/COL3A1/SERPING1/HBB/FN1/P2RX1/PRKG1	12
B_cells	GO:0043434	response to peptide hormone	16.154	461.189	0.03470715835141	4.25050004225709	6.41110300620085	1.21576965763588e-06	0.000113150424343422	8.65380870643903e-05	MAP1B/PLN/CAV1/COL3A1/IGFBP5/COL6A1/KLF2/PDK4/CAV2/EGR1/SOCS3/RARRES2/FOS/BTG2/AGT/RAB31	16
B_cells	GO:0061337	cardiac conduction	8.154	99.1886	0.0808080808080808	9.89636626000262	8.0525139450254	1.50392557928363e-06	0.000135303171282884	0.000103480633718428	FLNA/ATP1A2/PLN/CAV1/ATP2B4/CASQ2/GJC1/AGT	8
B_cells	GO:0071560	cellular response to transforming growth factor beta stimulus	13.154	311.189	0.0418006430868167	5.11922161439846	6.64606106358066	1.6943709906981e-06	0.000147519590448199	0.000112823820467198	ACTA2/LTBP1/ITGA8/CAV1/COL4A2/PDE3A/COL3A1/ZEB2/CAV2/MEF2C/DKK3/FOS/COL1A2	13
B_cells	GO:0071559	response to transforming growth factor beta	13.154	318.189	0.0408805031446541	5.00653434615699	6.53782614236653	2.1671896027823e-06	0.00018278889805967	0.000139797987205792	ACTA2/LTBP1/ITGA8/CAV1/COL4A2/PDE3A/COL3A1/ZEB2/CAV2/MEF2C/DKK3/FOS/COL1A2	13
B_cells	GO:0030168	platelet activation	9.154	141.189	0.0638297872340425	7.8170765404808	7.37217490017651	2.38600467787801e-06	0.000191037776026086	0.000146106775915897	MYL9/FLNA/C1QTNF1/ADRA2A/ENTPD1/COL3A1/HBB/P2RX1/PRKG1	9
B_cells	GO:0006937	regulation of muscle contraction	10.154	181.189	0.0552486187845304	6.7661620147808	7.07259098082868	2.40655219892068e-06	0.000191037776026086	0.000146106775915897	MYL9/ATP1A2/PPP1R12B/PLN/CAV1/CNN1/CASQ2/ADRA2A/P2RX1/PRKG1	10
B_cells	GO:0048745	smooth muscle tissue development	5.154	28.1886	0.178571428571429	21.8692022263451	10.0268811232207	2.87223697201624e-06	0.000221490502499195	0.000169397194048838	MYLK/ITGA8/COL3A1/TIPARP/ZFAND5	5
B_cells	GO:1903522	regulation of blood circulation	12.154	279.189	0.043010752688172	5.26742075129172	6.51571755866781	3.21709662795531e-06	0.000241192883301427	0.000184465686766677	FLNA/ATP1A2/PLN/TBX2/CAV1/EPAS1/ATP2B4/CASQ2/ADRA2A/GJC1/P2RX1/AGT	12
B_cells	GO:0016049	cell growth	16.154	499.189	0.032064128256513	3.92681466829763	6.01210498981546	3.37911311863113e-06	0.000242226279036298	0.000185256033692861	SLIT3/COL14A1/IGFBP7/FHL1/MAP1B/SORBS2/FRZB/WFDC1/IGFBP5/CDKN1A/ZEB2/IGFBP4/FN1/CRYAB/PRKG1/AGT	16
B_cells	GO:0042692	muscle cell differentiation	15.154	441.189	0.0340136054421769	4.16556232882764	6.10332315762895	3.41037369521279e-06	0.000242226279036298	0.000185256033692861	MYH11/MYL9/LMOD1/COL14A1/SORBS2/PDGFRB/SYNE1/ITGA8/TBX2/IGFBP5/COL6A1/CAV2/MEF2C/RBPMS2/PRKG1	15
B_cells	GO:0085029	extracellular matrix assembly	6.154	53.1886	0.113207547169811	13.8642489585886	8.50926079869295	4.49612254028991e-06	0.00031115473682673	0.000237972909622362	MYH11/COL3A1/COL6A1/MFAP4/COL1A2/AGT	6
B_cells	GO:0001974	blood vessel remodeling	6.154	54.1886	0.111111111111111	13.6075036075036	8.41796257861496	5.02426409620401e-06	0.000339012219891365	0.00025927847085937	BGN/JAG1/EPAS1/FOXC1/MEF2C/AGT	6
B_cells	GO:0035914	skeletal muscle cell differentiation	7.154	83.1886	0.0843373493975904	10.328587075575	7.72806984368855	5.21330826427203e-06	0.000340136486502991	0.000260138316348108	COL6A1/HEYL/EGR1/MEF2C/FOS/BTG2/ATF3	7
B_cells	GO:0007229	integrin-mediated signaling pathway	8.154	117.189	0.0683760683760684	8.37384837384838	7.25933447496254	5.29297237240668e-06	0.000340136486502991	0.000260138316348108	FLNA/ADAMTS1/ITGA7/ITGA8/COL3A1/DST/ITGA1/FN1	8
B_cells	GO:0060840	artery development	8.154	119.189	0.0672268907563025	8.23311142638874	7.18176981818317	6.00402954187297e-06	0.000376857575198027	0.000288222813503376	MYLK/NOTCH3/PDGFRB/JAG1/TBX2/PRRX1/COL3A1/FOXC1	8
B_cells	GO:0070252	actin-mediated cell contraction	8.154	124.189	0.0645161290322581	7.90113112693758	6.99555070543183	8.14359956897054e-06	0.000499535800832988	0.000382047817099312	ACTA2/FLNA/ATP1A2/PLN/CAV1/CASQ2/ZEB2/GJC1	8
B_cells	GO:0006940	regulation of smooth muscle contraction	6.154	63.1886	0.0952380952380952	11.6635745207174	7.69233231734471	1.24424726663705e-05	0.000746271860589647	0.000570752956695968	ATP1A2/CAV1/CNN1/ADRA2A/P2RX1/PRKG1	6
B_cells	GO:1904705	regulation of vascular associated smooth muscle cell proliferation	7.154	95.1886	0.0736842105263158	9.02392344497608	7.11383061990735	1.27865032319498e-05	0.000750234178761578	0.00057378336013395	RGS5/ADAMTS1/CNN1/IGFBP5/CDKN1A/MEF2C/PRKG1	7
B_cells	GO:0010959	regulation of metal ion transport	13.154	377.189	0.0344827586206897	4.2230183609494	5.73556820569181	1.36403583308881e-05	0.00077231250595857	0.000590668990146353	MYLK/FLNA/FHL1/ATP1A2/PLN/PDGFRB/CAV1/ATP2B4/CASQ2/ADRA2A/CCL2/P2RX1/AGT	13
B_cells	GO:0035909	aorta morphogenesis	5.154	38.1886	0.131578947368421	16.1141490088858	8.46197696958958	1.37350871752543e-05	0.00077231250595857	0.000590668990146353	MYLK/PDGFRB/JAG1/TBX2/COL3A1	5
B_cells	GO:1990874	vascular associated smooth muscle cell proliferation	7.154	97.1886	0.0721649484536082	8.83786316776007	7.02201302797984	1.4663995871806e-05	0.000807716833836824	0.000617746421151699	RGS5/ADAMTS1/CNN1/IGFBP5/CDKN1A/MEF2C/PRKG1	7
B_cells	GO:0055002	striated muscle cell development	9.154	178.189	0.050561797752809	6.19217860790894	6.31505542385231	1.58948771364128e-05	0.00085800546782356	0.000656207453989588	MYH11/MYL9/LMOD1/COL14A1/SORBS2/PDGFRB/COL6A1/CAV2/PRKG1	9
B_cells	GO:0008016	regulation of heart contraction	10.154	225.189	0.0444444444444444	5.44300144300144	6.08320203503698	1.64248949914477e-05	0.000869231207488575	0.000664792963430937	FLNA/ATP1A2/PLN/TBX2/CAV1/EPAS1/ATP2B4/CASQ2/GJC1/AGT	10
B_cells	GO:0061041	regulation of wound healing	8.154	139.189	0.0575539568345324	7.04849107726806	6.49410264085473	1.87854899228666e-05	0.000955746110919797	0.000730960052851435	MYLK/CAV1/C1QTNF1/WFDC1/ADRA2A/SERPING1/SMOC2/PRKG1	8
B_cells	GO:0050878	regulation of body fluid levels	13.154	389.189	0.0334190231362468	4.09274530097152	5.59246117696516	1.89737677452176e-05	0.000955746110919797	0.000730960052851435	MYL9/FLNA/CAV1/C1QTNF1/ADRA2A/ENTPD1/COL3A1/SERPING1/HBB/FN1/CCND1/P2RX1/PRKG1	13
B_cells	GO:0045926	negative regulation of growth	10.154	229.189	0.0436681222707424	5.34792718198832	6.00635705720795	1.91220044422634e-05	0.000955746110919797	0.000730960052851435	SLIT3/FHL1/FRZB/WFDC1/IGFBP5/CDKN1A/MT2A/MT1A/MT1M/CRYAB	10
B_cells	GO:0007519	skeletal muscle tissue development	9.154	183.189	0.0491803278688525	6.02299340004258	6.1953210732909	1.98156564544606e-05	0.000969037711909536	0.000741125544764961	CAV1/COL6A1/HEYL/CAV2/EGR1/MEF2C/FOS/BTG2/ATF3	9
B_cells	GO:0071711	basement membrane organization	5.154	41.1886	0.121951219512195	14.9350649350649	8.10460549487536	2.01060066198347e-05	0.000969037711909536	0.000741125544764961	CAV1/COL3A1/COL6A1/CAV2/COL4A1	5
B_cells	GO:1901654	response to ketone	10.154	232.189	0.0431034482758621	5.27877295118674	5.94989559645341	2.13869746471083e-05	0.00101269201004465	0.000774512599870347	SLIT3/IGFBP7/PLN/ADCY3/TBX2/CAV1/FOS/CCND1/BTG2/FBXO32	10
B_cells	GO:0001101	response to acid chemical	8.154	144.189	0.0555555555555556	6.8037518037518	6.34326397737692	2.42575705192761e-05	0.00110958847018083	0.000848619562810634	NTRK2/COL18A1/ATP2B4/COL3A1/COL6A1/KLF2/COL4A1/COL1A2	8
B_cells	GO:0030199	collagen fibril organization	6.154	71.1886	0.0845070422535211	10.3493689409182	7.16125048855422	2.4856195035474e-05	0.00110958847018083	0.000848619562810634	COL14A1/AEBP1/COL3A1/COL6A1/FOXC1/COL1A2	6
B_cells	GO:0048662	negative regulation of smooth muscle cell proliferation	6.154	71.1886	0.0845070422535211	10.3493689409182	7.16125048855422	2.4856195035474e-05	0.00110958847018083	0.000848619562810634	RGS5/CNN1/IGFBP5/CDKN1A/MEF2C/PRKG1	6
B_cells	GO:1903115	regulation of actin filament-based movement	5.154	43.1886	0.116279069767442	14.2404107520387	7.88659827184657	2.54888792705489e-05	0.00110958847018083	0.000848619562810634	ACTA2/ATP1A2/PLN/CAV1/ZEB2	5
B_cells	GO:1904706	negative regulation of vascular associated smooth muscle cell proliferation	5.154	43.1886	0.116279069767442	14.2404107520387	7.88659827184657	2.54888792705489e-05	0.00110958847018083	0.000848619562810634	RGS5/CNN1/CDKN1A/MEF2C/PRKG1	5
B_cells	GO:0030048	actin filament-based movement	8.154	147.189	0.054421768707483	6.66489972612422	6.25616812350453	2.81403398439263e-05	0.00120556789267868	0.000922025170157719	ACTA2/FLNA/ATP1A2/PLN/CAV1/CASQ2/ZEB2/GJC1	8
B_cells	GO:0019722	calcium-mediated signaling	10.154	242.189	0.0413223140495868	5.06064183750134	5.76852900405761	3.06802573069013e-05	0.00129384397611448	0.000989539220046604	RCAN2/ATP1A2/PLN/PDGFRB/ATP2B4/PLCE1/CASQ2/PCP4/P2RX1/CDH13	10
B_cells	GO:0060538	skeletal muscle organ development	9.154	197.189	0.0456852791878173	5.5949634122223	5.88238801814942	3.54324899131589e-05	0.00147126600424024	0.00112523259465109	CAV1/COL6A1/HEYL/CAV2/EGR1/MEF2C/FOS/BTG2/ATF3	9
B_cells	GO:0001558	regulation of cell growth	13.154	414.189	0.0314009661835749	3.84559884559885	5.31192543480602	3.6251634773429e-05	0.00148247215535583	0.0011338031226586	SLIT3/COL14A1/IGFBP7/FHL1/MAP1B/FRZB/WFDC1/IGFBP5/CDKN1A/IGFBP4/FN1/CRYAB/AGT	13
B_cells	GO:0070527	platelet aggregation	6.154	77.1886	0.0779220779220779	9.54292460785967	6.81551507432358	3.95260754788672e-05	0.00159225190623078	0.00121776329951388	MYL9/FLNA/C1QTNF1/ENTPD1/HBB/PRKG1	6
B_cells	GO:0048738	cardiac muscle tissue development	10.154	255.189	0.0392156862745098	4.8026483320601	5.54715935961562	4.77707161332252e-05	0.00189607592417022	0.00145012963370363	MYH11/COL14A1/SORBS2/PLN/PDGFRB/TBX2/FOXC1/MEF2C/GJC1/PRKG1	10
B_cells	GO:0055001	muscle cell development	9.154	206.189	0.0436893203883495	5.35052326314462	5.69663435812528	5.01868624733353e-05	0.00196310640312365	0.00150139492464089	MYH11/MYL9/LMOD1/COL14A1/SORBS2/PDGFRB/COL6A1/CAV2/PRKG1	9
B_cells	GO:0002026	regulation of the force of heart contraction	4.154	26.1886	0.153846153846154	18.8411588411588	8.25976471654794	5.55636816840821e-05	0.00214237681236197	0.00163850195161632	ATP1A2/PLN/CAV1/ATP2B4	4
B_cells	GO:0044854	plasma membrane raft assembly	3.154	10.1886	0.3	36.7402597402597	10.2572573708367	6.14310727586618e-05	0.00233524599120603	0.00178600939480705	CAV1/COL6A1/CAV2	3
B_cells	GO:0014823	response to activity	6.154	84.1886	0.0714285714285714	8.74768089053803	6.45712294006853	6.46601754727531e-05	0.00242385852223556	0.00185378076172615	COL4A2/COL6A1/FN1/RARRES2/FOS/AGT	6
B_cells	GO:0060047	heart contraction	10.154	265.189	0.0377358490566038	4.62141631952953	5.38682076612328	6.59268422658264e-05	0.0024374109485997	0.00186414573436712	FLNA/ATP1A2/PLN/TBX2/CAV1/EPAS1/ATP2B4/CASQ2/GJC1/AGT	10
B_cells	GO:0043010	camera-type eye development	12.154	379.189	0.0316622691292876	3.87759997258678	5.13471706342286	6.73912436193658e-05	0.0024374109485997	0.00186414573436712	NTRK2/PDGFRB/JAG1/TBX2/ATP2B4/VIM/FOXC1/ZEB2/COL4A1/NES/FOS/CRYAB	12
B_cells	GO:0051146	striated muscle cell differentiation	11.154	321.189	0.0342679127725857	4.19670672007121	5.24132854491853	6.77309452185911e-05	0.0024374109485997	0.00186414573436712	MYH11/MYL9/LMOD1/COL14A1/SORBS2/PDGFRB/IGFBP5/COL6A1/CAV2/MEF2C/PRKG1	11
B_cells	GO:0042310	vasoconstriction	6.154	87.1886	0.0689655172413793	8.44603672189879	6.31607365091184	7.87312960500578e-05	0.00279599694788297	0.00213839434285545	ACTA2/ATP1A2/CAV1/ADRA2A/P2RX1/AGT	6
B_cells	GO:0043269	regulation of monoatomic ion transport	13.154	449.189	0.0289532293986637	3.54583056142076	4.95385399918364	8.27649697754965e-05	0.00289130687674975	0.00221128791767175	MYLK/FLNA/FHL1/ATP1A2/PLN/PDGFRB/CAV1/ATP2B4/CASQ2/ADRA2A/CCL2/P2RX1/AGT	13
B_cells	GO:0048251	elastic fiber assembly	3.154	11.1886	0.272727272727273	33.4002361275088	9.75280601960956	8.39617215411611e-05	0.00289130687674975	0.00221128791767175	MYH11/COL3A1/MFAP4	3
B_cells	GO:0030857	negative regulation of epithelial cell differentiation	5.154	55.1886	0.0909090909090909	11.133412042503	6.82856745266306	8.51379295468198e-05	0.00289130687674975	0.00221128791767175	FRZB/JAG1/CAV1/S1PR3/CCND1	5
B_cells	GO:0035051	cardiocyte differentiation	8.154	172.189	0.0465116279069767	5.69616430081546	5.61377909866369	8.57000926787624e-05	0.00289130687674975	0.00221128791767175	MYH11/COL14A1/SORBS2/PDGFRB/JAG1/TBX2/MEF2C/PRKG1	8
B_cells	GO:0003015	heart process	10.154	275.189	0.0363636363636364	4.45336481700118	5.23427757862419	8.96530578305327e-05	0.0029873284331433	0.00228472574926153	FLNA/ATP1A2/PLN/TBX2/CAV1/EPAS1/ATP2B4/CASQ2/GJC1/AGT	10
B_cells	GO:0072012	glomerulus vasculature development	4.154	30.1886	0.133333333333333	16.3290043290043	7.62392543161742	9.9299795448627e-05	0.00320941760533025	0.00245458080928712	ACTA2/NOTCH3/PDGFRB/EGR1	4
B_cells	GO:0003205	cardiac chamber development	8.154	176.189	0.0454545454545455	5.56670602125148	5.52272839479463	0.000100602144378953	0.00320941760533025	0.00245458080928712	SLIT3/ADAMTS1/JAG1/TBX2/FOXC1/LMO4/HEYL/MEF2C	8
B_cells	GO:0051480	regulation of cytosolic calcium ion concentration	5.154	57.1886	0.087719298245614	10.7427660059239	6.68398324585183	0.000101138751640248	0.00320941760533025	0.00245458080928712	PLN/CAV1/ATP2B4/CAV2/P2RX1	5
B_cells	GO:0086003	cardiac muscle cell contraction	6.154	91.1886	0.0659340659340659	8.07478236049665	6.13821984553665	0.000101178081530523	0.00320941760533025	0.00245458080928712	FLNA/ATP1A2/PLN/CAV1/CASQ2/GJC1	6
B_cells	GO:0002064	epithelial cell development	9.154	226.189	0.0398230088495575	4.87702562923802	5.32021363152309	0.000102263769565914	0.00320941760533025	0.00245458080928712	ACTA2/FLNA/FRZB/COL18A1/PALLD/JAG1/EPAS1/VIM/S1PR3	9
B_cells	GO:0030856	regulation of epithelial cell differentiation	8.154	177.189	0.0451977401129944	5.53525570474723	5.50040071979835	0.000104645045015895	0.0032464020287115	0.00248286670630574	APOLD1/FRZB/JAG1/CAV1/FOXC1/ZEB2/S1PR3/CCND1	8
B_cells	GO:0010761	fibroblast migration	5.154	58.1886	0.0862068965517241	10.5575459023735	6.61435637818081	0.000109957022529677	0.00337243186144998	0.00257925503804661	ACTA2/TNS1/AKAP12/ZEB2/ZFAND5	5
B_cells	GO:0098903	regulation of membrane repolarization during action potential	3.154	12.1886	0.25	30.6168831168831	9.31164828256039	0.000111278577609487	0.00337461664008996	0.00258092596915677	FLNA/CAV1/CASQ2	3
B_cells	GO:1903034	regulation of response to wounding	8.154	179.189	0.0446927374301676	5.47340927229195	5.45625067201145	0.000113134993622749	0.00339279275319777	0.00259482716367498	MYLK/CAV1/C1QTNF1/WFDC1/ADRA2A/SERPING1/SMOC2/PRKG1	8
B_cells	GO:0003206	cardiac chamber morphogenesis	7.154	134.189	0.0522388059701493	6.39755766621438	5.68926818377766	0.000116526773752471	0.00345610727865846	0.00264325047227989	SLIT3/ADAMTS1/JAG1/TBX2/FOXC1/HEYL/MEF2C	7
B_cells	GO:0072132	mesenchyme morphogenesis	5.154	59.1886	0.0847457627118644	10.3786044464011	6.54640660197661	0.000119353440168689	0.00346381650554076	0.00264914653277644	ACTA2/TBX2/ACTG2/FOXC1/HEYL	5
B_cells	GO:0086065	cell communication involved in cardiac conduction	5.154	59.1886	0.0847457627118644	10.3786044464011	6.54640660197661	0.000119353440168689	0.00346381650554076	0.00264914653277644	FLNA/ATP1A2/CAV1/CASQ2/GJC1	5
B_cells	GO:0048545	response to steroid hormone	11.154	343.189	0.032069970845481	3.92753019575177	4.964692512114	0.000121864926546461	0.00349907911434998	0.00267611557623303	SLIT3/IGFBP7/ATP1A2/TBX2/KANK2/CAV1/PDE3A/HEYL/FOS/CCND1/FBXO32	11
B_cells	GO:0071375	cellular response to peptide hormone stimulus	11.154	345.189	0.0318840579710145	3.9047619047619	4.9406882939705	0.00012824042599177	0.00350747168784511	0.00268253426409947	MAP1B/CAV1/COL6A1/KLF2/PDK4/CAV2/SOCS3/RARRES2/FOS/AGT/RAB31	11
B_cells	GO:0014033	neural crest cell differentiation	6.154	95.1886	0.0631578947368421	7.73479152426521	5.97091516295657	0.000128438800006242	0.00350747168784511	0.00268253426409947	FRZB/JAG1/FOXC1/ZEB2/MEF2C/FN1	6
B_cells	GO:0055017	cardiac muscle tissue growth	6.154	95.1886	0.0631578947368421	7.73479152426521	5.97091516295657	0.000128438800006242	0.00350747168784511	0.00268253426409947	COL14A1/SORBS2/TBX2/FOXC1/MEF2C/PRKG1	6
B_cells	GO:0061437	renal system vasculature development	4.154	32.1886	0.125	15.3084415584416	7.35012041418976	0.000128654945200691	0.00350747168784511	0.00268253426409947	ACTA2/NOTCH3/PDGFRB/EGR1	4
B_cells	GO:0061440	kidney vasculature development	4.154	32.1886	0.125	15.3084415584416	7.35012041418976	0.000128654945200691	0.00350747168784511	0.00268253426409947	ACTA2/NOTCH3/PDGFRB/EGR1	4
B_cells	GO:0060485	mesenchyme development	11.154	347.189	0.031700288184438	3.8822560724578	4.91686320107893	0.000134898182850725	0.00364090195514106	0.00278458249021338	ACTA2/FRZB/JAG1/TBX2/ACTG2/FOXC1/ZEB2/HEYL/MEF2C/FN1/AGT	11
B_cells	GO:0010644	cell communication by electrical coupling	4.154	33.1886	0.121212121212121	14.8445493900039	7.22228229043799	0.000145474719969329	0.00388748781383384	0.00297317275518346	ATP1A2/CAV1/CASQ2/GJC1	4
B_cells	GO:0048661	positive regulation of smooth muscle cell proliferation	6.154	98.1886	0.0612244897959184	7.49801219188974	5.85171571848917	0.000152468644214287	0.00399527058965398	0.00305560563417697	ADAMTS1/NOTCH3/PDGFRB/IGFBP5/RBPMS2/CDH13	6
B_cells	GO:0055006	cardiac cell development	6.154	98.1886	0.0612244897959184	7.49801219188974	5.85171571848917	0.000152468644214287	0.00399527058965398	0.00305560563417697	MYH11/COL14A1/SORBS2/PDGFRB/JAG1/PRKG1	6
B_cells	GO:0051924	regulation of calcium ion transport	9.154	240.189	0.0375	4.59253246753247	5.08212929707958	0.000161012215560913	0.00417857663268176	0.00319579913679099	MYLK/ATP1A2/PLN/PDGFRB/CAV1/CASQ2/ADRA2A/CCL2/P2RX1	9
B_cells	GO:0001765	membrane raft assembly	3.154	14.1886	0.214285714285714	26.2430426716141	8.57285250014127	0.000181918193931945	0.00463204910775772	0.00354261746077998	CAV1/COL6A1/CAV2	3
B_cells	GO:0044857	plasma membrane raft organization	3.154	14.1886	0.214285714285714	26.2430426716141	8.57285250014127	0.000181918193931945	0.00463204910775772	0.00354261746077998	CAV1/COL6A1/CAV2	3
B_cells	GO:0071229	cellular response to acid chemical	6.154	102.189	0.0588235294117647	7.20397249809015	5.7004075908232	0.000189897400951924	0.0047900288333574	0.00366344125200907	NTRK2/COL3A1/COL6A1/KLF2/COL4A1/COL1A2	6
B_cells	GO:0043270	positive regulation of monoatomic ion transport	8.154	194.189	0.0412371134020619	5.05020752443433	5.14495684163312	0.000196782002802365	0.00491464787067606	0.00375875059940164	MYLK/FLNA/FHL1/PDGFRB/CAV1/ADRA2A/CCL2/P2RX1	8
B_cells	GO:0034109	homotypic cell-cell adhesion	6.154	103.189	0.058252427184466	7.13403101752616	5.66385487032121	0.000200300580131296	0.00491464787067606	0.00375875059940164	MYL9/FLNA/C1QTNF1/ENTPD1/HBB/PRKG1	6
B_cells	GO:0060419	heart growth	6.154	103.189	0.058252427184466	7.13403101752616	5.66385487032121	0.000200300580131296	0.00491464787067606	0.00375875059940164	COL14A1/SORBS2/TBX2/FOXC1/MEF2C/PRKG1	6
B_cells	GO:0097553	calcium ion transmembrane import into cytosol	8.154	195.189	0.041025641025641	5.02430902430902	5.12535388169541	0.000203801135151758	0.00495548886283419	0.00378998602212042	FLNA/ATP1A2/PLN/CAV1/ATP2B4/PLCE1/CASQ2/P2RX1	8
B_cells	GO:0019229	regulation of vasoconstriction	5.154	67.1886	0.0746268656716418	9.13936809459197	6.05562899259542	0.000218488401159022	0.00523519925671343	0.00400391011969932	ATP1A2/CAV1/ADRA2A/P2RX1/AGT	5
B_cells	GO:0061448	connective tissue development	10.154	307.189	0.0325732899022801	3.98917043868184	4.7911748435275	0.000219736911849394	0.00523519925671343	0.00400391011969932	ACTA2/FRZB/BGN/PDGFRB/PRRX1/COL3A1/COL6A1/MGP/EGR1/MEF2C	10
B_cells	GO:0050673	epithelial cell proliferation	13.154	496.189	0.0262096774193548	3.20983452031839	4.52528749384872	0.000221123644040508	0.00523519925671343	0.00400391011969932	SPARC/JAG1/TBX2/CAV1/IGFBP5/CDKN1A/ZEB2/IGFBP4/CAV2/CCL2/MEF2C/CCND1/CDH13	13
B_cells	GO:0001654	eye development	12.154	432.189	0.0277777777777778	3.4018759018759	4.58228990705893	0.000228939985122909	0.00534783454999665	0.00409005423160369	NTRK2/PDGFRB/JAG1/TBX2/ATP2B4/VIM/FOXC1/ZEB2/COL4A1/NES/FOS/CRYAB	12
B_cells	GO:0031589	cell-substrate adhesion	11.154	369.189	0.029810298102981	3.65079365079365	4.66592905544882	0.000229843945090631	0.00534783454999665	0.00409005423160369	FLNA/ITGA7/JAG1/ITGA8/COL3A1/ECM2/CCDC80/ITGA1/FN1/CDH13/EGFLAM	11
B_cells	GO:0150063	visual system development	12.154	436.189	0.0275229357798165	3.37066603121649	4.54413143695356	0.000249039503133104	0.00573988254376148	0.00438989476348599	NTRK2/PDGFRB/JAG1/TBX2/ATP2B4/VIM/FOXC1/ZEB2/COL4A1/NES/FOS/CRYAB	12
B_cells	GO:0035904	aorta development	5.154	69.1886	0.072463768115942	8.87445887445888	5.94565278924759	0.00025094706934563	0.00573988254376148	0.00438989476348599	MYLK/PDGFRB/JAG1/TBX2/COL3A1	5
B_cells	GO:0019934	cGMP-mediated signaling	4.154	38.1886	0.105263157894737	12.8913192071087	6.65760733266778	0.000254232966674018	0.0057661745970855	0.00441000307516806	ATP2B4/PDE3A/PRKG1/AGT	4
B_cells	GO:0014897	striated muscle hypertrophy	6.154	108.189	0.0555555555555556	6.8037518037518	5.48815208588489	0.000259256136245527	0.00583110259772232	0.00445966037874982	COL14A1/SORBS2/ATP2B4/IGFBP5/PRKG1/AGT	6
B_cells	GO:0006816	calcium ion transport	12.154	439.189	0.0273348519362187	3.34763186699405	4.51580188532951	0.000265083644392	0.00591289881168602	0.0045222185876704	MYLK/FLNA/ATP1A2/PLN/PDGFRB/CAV1/ATP2B4/PLCE1/CASQ2/ADRA2A/CCL2/P2RX1	12
B_cells	GO:0010273	detoxification of copper ion	3.154	16.1886	0.1875	22.9626623376623	7.97420972921543	0.000276536520985947	0.00601912959791187	0.00460346449620919	MT2A/MT1A/MT1M	3
B_cells	GO:0072537	fibroblast activation	3.154	16.1886	0.1875	22.9626623376623	7.97420972921543	0.000276536520985947	0.00601912959791187	0.00460346449620919	ACTA2/AKAP12/ZEB2	3
B_cells	GO:1990169	stress response to copper ion	3.154	16.1886	0.1875	22.9626623376623	7.97420972921543	0.000276536520985947	0.00601912959791187	0.00460346449620919	MT2A/MT1A/MT1M	3
B_cells	GO:0014896	muscle hypertrophy	6.154	110.189	0.0545454545454545	6.68004722550177	5.42096843866058	0.000286337032696995	0.00616568277971901	0.00471554920185994	COL14A1/SORBS2/ATP2B4/IGFBP5/PRKG1/AGT	6
B_cells	GO:0048880	sensory system development	12.154	443.189	0.0270880361173815	3.31740494268711	4.47840714125726	0.000287838469894255	0.00616568277971901	0.00471554920185994	NTRK2/PDGFRB/JAG1/TBX2/ATP2B4/VIM/FOXC1/ZEB2/COL4A1/NES/FOS/CRYAB	12
B_cells	GO:0051402	neuron apoptotic process	10.154	318.189	0.0314465408805031	3.85118026627461	4.65252991012779	0.00029104623374164	0.00618530539266683	0.00473055668766976	NTRK2/COL6A2/COL6A1/EGR1/ITGA1/CCL2/MEF2C/NES/CCND1/BTG2	10
B_cells	GO:1902806	regulation of cell cycle G1/S phase transition	8.154	206.189	0.0388349514563107	4.75602067835078	4.91818458422774	0.000295532962829914	0.0062315895834214	0.00476595509958439	ADAMTS1/FHL1/TBX2/KANK2/ATP2B4/CDKN1A/CCL2/CCND1	8
B_cells	GO:0072109	glomerular mesangium development	3.154	17.1886	0.176470588235294	21.6119174942704	7.7143094788031	0.000333787205594927	0.00698365634031556	0.00534114002588047	ACTA2/PDGFRB/EGR1	3
B_cells	GO:2000134	negative regulation of G1/S transition of mitotic cell cycle	5.154	74.1886	0.0675675675675676	8.27483327483328	5.68919698371737	0.000348124335938021	0.00722759678997476	0.00552770706699967	FHL1/KANK2/CDKN1A/CCL2/CCND1	5
B_cells	GO:0043271	negative regulation of monoatomic ion transport	6.154	115.189	0.0521739130434783	6.38961038961039	5.26008539779138	0.000363811294284349	0.0074956235364386	0.0057326954446895	ATP1A2/PLN/CAV1/CASQ2/ADRA2A/AGT	6
B_cells	GO:0009636	response to toxic substance	9.154	270.189	0.0333333333333333	4.08225108225108	4.62849103216147	0.000384494139710045	0.00786174002331373	0.00601270341285007	MAP1B/COL6A1/MT2A/MT1A/HBB/MT1M/FOS/CDH13/GPX3	9
B_cells	GO:0016264	gap junction assembly	3.154	18.1886	0.166666666666667	20.4112554112554	7.47576433916038	0.000398151360432576	0.00807977835945506	0.00617946037046523	CAV1/GJC1/AGT	3
B_cells	GO:0001709	cell fate determination	4.154	43.1886	0.0930232558139535	11.3923286016309	6.19014940888179	0.0004118029029935	0.00829444802372729	0.00634364094870584	JAG1/TBX2/PRRX1/MEF2C	4
B_cells	GO:0001937	negative regulation of endothelial cell proliferation	5.154	78.1886	0.0641025641025641	7.85048285048285	5.5008118725729	0.000444457730790965	0.00888586233633196	0.00679595797334177	SPARC/CAV1/CAV2/CCL2/MEF2C	5
B_cells	GO:0008277	regulation of G protein-coupled receptor signaling pathway	7.154	167.189	0.0419161676646707	5.13336962438759	4.86801829612414	0.000449245380679951	0.00891553884158226	0.00681865473307573	RGS5/SLIT3/ATP2B4/PDE3A/RGS16/CAV2/AGT	7
B_cells	GO:1901655	cellular response to ketone	6.154	120.189	0.05	6.12337662337662	5.10847576964233	0.00045680171560034	0.0089993272292359	0.00688273656774696	IGFBP7/ADCY3/TBX2/FOS/BTG2/FBXO32	6
B_cells	GO:2000811	negative regulation of anoikis	3.154	19.1886	0.157894736842105	19.336978810663	7.25574204734618	0.00046998074268124	0.00919186974272948	0.00702999417542267	NTRK2/CAV1/PDK4	3
B_cells	GO:0019218	regulation of steroid metabolic process	6.154	121.189	0.0495867768595041	6.07277020500161	5.07918339869665	0.000477440445680739	0.00927058822224687	0.00709019851556176	IGFBP7/EGR1/DKK3/PRKG1/AGT/CH25H	6
B_cells	GO:0032868	response to insulin	9.154	280.189	0.0321428571428571	3.93645640074211	4.4916813982559	0.000500338763077253	0.00959941386956601	0.00734168623787327	PLN/COL6A1/PDK4/CAV2/EGR1/SOCS3/RARRES2/FOS/RAB31	9
B_cells	GO:0051235	maintenance of location	8.154	223.189	0.0358744394618834	4.39345407955273	4.62525446699618	0.000501488460766509	0.00959941386956601	0.00734168623787327	FLNA/ATP1A2/LTBP1/PLN/SYNE1/CAV1/PLCE1/CASQ2	8
B_cells	GO:0048568	embryonic organ development	12.154	472.189	0.0254237288135593	3.11358133392032	4.21941208346061	0.000508065267156897	0.00965681800039764	0.00738558924310359	FRZB/SPARC/ITGA8/TBX2/EPAS1/PRRX1/FOXC1/SOCS3/MEF2C/RBPMS2/NES/RARRES2	12
B_cells	GO:0042391	regulation of membrane potential	12.154	474.189	0.0253164556962025	3.10044385993753	4.20228832780735	0.000527433108873411	0.00988570806145373	0.00756064566155526	FLNA/FHL1/NTRK2/ATP1A2/PLN/CAV1/CASQ2/COL6A1/MEF2C/GJC1/P2RX1/AGT	12
B_cells	GO:0043410	positive regulation of MAPK cascade	12.154	474.189	0.0253164556962025	3.10044385993753	4.20228832780735	0.000527433108873411	0.00988570806145373	0.00756064566155526	ACTA2/NTRK2/CSPG4/PDGFRB/GADD45B/C1QTNF1/ADRA2A/AKAP12/IGFBP4/CAV2/ITGA1/MEF2C	12
B_cells	GO:0071880	adenylate cyclase-activating adrenergic receptor signaling pathway	3.154	20.1886	0.15	18.3701298701299	7.05191127975808	0.000549617242337257	0.0102057651821598	0.00780542716492091	PLN/ATP2B4/ADRA2A	3
B_cells	GO:0007611	learning or memory	9.154	284.189	0.0316901408450704	3.88101335284434	4.43871811519276	0.000554063523965584	0.0102057651821598	0.00780542716492091	RCAN2/NTRK2/ATP1A2/PLN/ADCY3/ITGA8/MEF2C/FOS/BTG2	9
B_cells	GO:0001570	vasculogenesis	5.154	82.1886	0.0609756097560976	7.46753246753247	5.32537385881725	0.000559634400503763	0.0102057651821598	0.00780542716492091	NTRK2/PDGFRB/CAV1/TIPARP/GJC1	5
B_cells	GO:1902807	negative regulation of cell cycle G1/S phase transition	5.154	82.1886	0.0609756097560976	7.46753246753247	5.32537385881725	0.000559634400503763	0.0102057651821598	0.00780542716492091	FHL1/KANK2/CDKN1A/CCL2/CCND1	5
B_cells	GO:0141091	transforming growth factor beta receptor superfamily signaling pathway	11.154	411.189	0.0267639902676399	3.27771984706291	4.23607877014263	0.000570730890611977	0.0103382729782666	0.00790676987983107	LTBP1/ITGA8/CAV1/COL3A1/ZEB2/CAV2/EGR1/RBPMS2/DKK3/FOS/COL1A2	11
B_cells	GO:1904062	regulation of monoatomic cation transmembrane transport	9.154	288.189	0.03125	3.82711038961039	4.38670973739676	0.000612434274660227	0.0110197340487197	0.00842795517620143	FLNA/FHL1/ATP1A2/PLN/CAV1/ATP2B4/CASQ2/P2RX1/AGT	9
B_cells	GO:0003151	outflow tract morphogenesis	5.154	84.1886	0.0595238095238095	7.28973407544836	5.24203135871384	0.000624986472593609	0.011171115824703	0.00854373281809737	JAG1/TBX2/FOXC1/HEYL/MEF2C	5
B_cells	GO:0010038	response to metal ion	10.154	351.189	0.0284900284900285	3.48910348910349	4.27104610705744	0.000630236683818763	0.0111908474317555	0.00855882366321741	ATP1A2/PLN/CAV1/CASQ2/MT2A/MT1A/MEF2C/MT1M/FOS/CCND1	10
B_cells	GO:0097501	stress response to metal ion	3.154	21.1886	0.142857142857143	17.4953617810761	6.86233309999928	0.000637393046894421	0.0112439466246277	0.0085994342274507	MT2A/MT1A/MT1M	3
B_cells	GO:0035924	cellular response to vascular endothelial growth factor stimulus	5.154	85.1886	0.0588235294117647	7.20397249809015	5.20137995460627	0.000659728956137994	0.0115623925494574	0.00884298347906088	PDGFRB/ATP2B4/FOXC1/SMOC2/PGF	5
B_cells	GO:0001508	action potential	7.154	179.189	0.0391061452513966	4.78923311325546	4.62175590520366	0.000679148290071034	0.011776689781781	0.00900687921923232	FLNA/NTRK2/ATP1A2/CAV1/CASQ2/GJC1/P2RX1	7
B_cells	GO:0090279	regulation of calcium ion import	4.154	49.1886	0.0816326530612245	9.99734958918632	5.72184276286913	0.000680683070010316	0.011776689781781	0.00900687921923232	PLN/PDGFRB/CCL2/P2RX1	4
B_cells	GO:0019216	regulation of lipid metabolic process	10.154	358.189	0.0279329608938547	3.42088079518247	4.19599349145211	0.000733425674023774	0.0124532675438593	0.00952432973362767	IGFBP7/CAV1/ADRA2A/PDK4/EGR1/DKK3/RARRES2/PRKG1/AGT/CH25H	10
B_cells	GO:0014855	striated muscle cell proliferation	5.154	87.1886	0.0574712643678161	7.03836393491566	5.12202031340661	0.000733529885654371	0.0124532675438593	0.00952432973362767	TBX2/FOXC1/CAV2/MEF2C/FOS	5
B_cells	GO:0010566	regulation of ketone biosynthetic process	3.154	22.1886	0.136363636363636	16.7001180637544	6.68537985055251	0.000733630803806456	0.0124532675438593	0.00952432973362767	EGR1/DKK3/PRKG1	3
B_cells	GO:0072593	reactive oxygen species metabolic process	8.154	237.189	0.0337552742616034	4.13392514658337	4.40521588121949	0.000747472764716399	0.0126089311998098	0.00964338218163723	PDGFRB/COL6A1/CDKN1A/PDK4/HBB/CRYAB/AGT/GPX3	8
B_cells	GO:0062012	regulation of small molecule metabolic process	10.154	360.189	0.0277777777777778	3.4018759018759	4.1748913415279	0.000765343372891126	0.0127846754693051	0.00977779239691401	CAV1/ATP2B4/C1QTNF1/PDK4/IGFBP4/EGR1/DKK3/PRKG1/AGT/CH25H	10
B_cells	GO:0070509	calcium ion import	5.154	88.1886	0.0568181818181818	6.95838252656434	5.0832757620976	0.000772662506050589	0.0127846754693051	0.00977779239691401	PLN/PDGFRB/ATP2B4/CCL2/P2RX1	5
B_cells	GO:0086001	cardiac muscle cell action potential	5.154	88.1886	0.0568181818181818	6.95838252656434	5.0832757620976	0.000772662506050589	0.0127846754693051	0.00977779239691401	FLNA/ATP1A2/CAV1/CASQ2/GJC1	5
B_cells	GO:0003231	cardiac ventricle development	6.154	133.189	0.0451127819548872	5.52485108876086	4.75143981111796	0.000786312014784977	0.0127846754693051	0.00977779239691401	SLIT3/JAG1/FOXC1/LMO4/HEYL/MEF2C	6
B_cells	GO:0010811	positive regulation of cell-substrate adhesion	6.154	133.189	0.0451127819548872	5.52485108876086	4.75143981111796	0.000786312014784977	0.0127846754693051	0.00977779239691401	FLNA/ECM2/CCDC80/FN1/CDH13/EGFLAM	6
B_cells	GO:0051384	response to glucocorticoid	6.154	133.189	0.0451127819548872	5.52485108876086	4.75143981111796	0.000786312014784977	0.0127846754693051	0.00977779239691401	SLIT3/IGFBP7/TBX2/FOS/CCND1/FBXO32	6
B_cells	GO:0014910	regulation of smooth muscle cell migration	5.154	89.1886	0.0561797752808989	6.88019845323216	5.04513169934372	0.000813333184193451	0.0131448279289708	0.010053239043198	ADAMTS1/PDGFRB/IGFBP5/MEF2C/PRKG1	5
B_cells	GO:0061687	detoxification of inorganic compound	3.154	23.1886	0.130434782608696	15.974025974026	6.51967364641246	0.000838643780755002	0.0134700574127147	0.0103019763991863	MT2A/MT1A/MT1M	3
B_cells	GO:0001704	formation of primary germ layer	6.154	135.189	0.0444444444444444	5.44300144300144	4.70069042905792	0.000850063531542317	0.0134700574127147	0.0103019763991863	ITGA7/ITGA8/COL4A2/COL6A1/FOXC1/FN1	6
B_cells	GO:0043114	regulation of vascular permeability	4.154	52.1886	0.0769230769230769	9.42057942057942	5.5169819844782	0.000853419717515457	0.0134700574127147	0.0103019763991863	PDE3A/AKAP12/ZEB2/PRKG1	4
B_cells	GO:1904752	regulation of vascular associated smooth muscle cell migration	4.154	52.1886	0.0769230769230769	9.42057942057942	5.5169819844782	0.000853419717515457	0.0134700574127147	0.0103019763991863	ADAMTS1/IGFBP5/MEF2C/PRKG1	4
B_cells	GO:0006874	intracellular calcium ion homeostasis	9.154	304.189	0.0296052631578947	3.62568352699932	4.18760987292976	0.000898540939934001	0.0139516632262016	0.0106703112601476	FLNA/ATP1A2/PLN/CAV1/ATP2B4/PLCE1/CASQ2/CAV2/P2RX1	9
B_cells	GO:0045165	cell fate commitment	9.154	304.189	0.0296052631578947	3.62568352699932	4.18760987292976	0.000898540939934001	0.0139516632262016	0.0106703112601476	NOTCH3/JAG1/TBX2/EPAS1/PRRX1/LMO4/LGALS1/SOCS3/MEF2C	9
B_cells	GO:0055013	cardiac muscle cell development	5.154	91.1886	0.0549450549450549	6.72898530041387	4.97057993785685	0.00089944031172993	0.0139516632262016	0.0106703112601476	MYH11/COL14A1/SORBS2/PDGFRB/PRKG1	5
B_cells	GO:0010043	response to zinc ion	4.154	53.1886	0.0754716981132075	9.24283263905905	5.45235193065072	0.000917277741024141	0.013994096820115	0.0107027647137324	PLN/MT2A/MT1A/MT1M	4
B_cells	GO:0035987	endodermal cell differentiation	4.154	53.1886	0.0754716981132075	9.24283263905905	5.45235193065072	0.000917277741024141	0.013994096820115	0.0107027647137324	ITGA7/COL4A2/COL6A1/FN1	4
B_cells	GO:0055007	cardiac muscle cell differentiation	6.154	137.189	0.0437956204379562	5.36354156792113	4.65094183352639	0.000917730691797094	0.013994096820115	0.0107027647137324	MYH11/COL14A1/SORBS2/PDGFRB/MEF2C/PRKG1	6
B_cells	GO:0007160	cell-matrix adhesion	8.154	246.189	0.032520325203252	3.98268398268398	4.27252061077496	0.000951360894290345	0.0143655560229028	0.0109868588213617	ITGA7/JAG1/ITGA8/COL3A1/ECM2/ITGA1/FN1/CDH13	8
B_cells	GO:0045932	negative regulation of muscle contraction	3.154	24.1886	0.125	15.3084415584416	6.3640391059511	0.000952736023749392	0.0143655560229028	0.0109868588213617	ATP1A2/ADRA2A/PRKG1	3
B_cells	GO:1904738	vascular associated smooth muscle cell migration	4.154	54.1886	0.0740740740740741	9.07166907166907	5.38941017251298	0.000984427371123446	0.014713364266828	0.0112528645413505	ADAMTS1/IGFBP5/MEF2C/PRKG1	4
B_cells	GO:0043266	regulation of potassium ion transport	5.154	93.1886	0.0537634408602151	6.58427593911465	4.89824093186691	0.000992157205099181	0.014713364266828	0.0112528645413505	FLNA/FHL1/CAV1/CASQ2/ADRA2A	5
B_cells	GO:0071230	cellular response to amino acid stimulus	5.154	93.1886	0.0537634408602151	6.58427593911465	4.89824093186691	0.000992157205099181	0.014713364266828	0.0112528645413505	NTRK2/COL3A1/COL6A1/COL4A1/COL1A2	5
B_cells	GO:0071294	cellular response to zinc ion	3.154	25.1886	0.12	14.6961038961039	6.21746658030635	0.00107620251308414	0.0157862531674679	0.0120734160649771	MT2A/MT1A/MT1M	3
B_cells	GO:0086064	cell communication by electrical coupling involved in cardiac conduction	3.154	25.1886	0.12	14.6961038961039	6.21746658030635	0.00107620251308414	0.0157862531674679	0.0120734160649771	ATP1A2/CAV1/GJC1	3
B_cells	GO:0007178	cell surface receptor protein serine/threonine kinase signaling pathway	11.154	446.189	0.0246636771300448	3.0204996796925	3.91815282667483	0.00111177555455933	0.0162199039013818	0.0124050746087672	LTBP1/ITGA8/CAV1/COL3A1/ZEB2/CAV2/EGR1/RBPMS2/DKK3/FOS/COL1A2	11
B_cells	GO:1902895	positive regulation of miRNA transcription	4.154	56.1886	0.0714285714285714	8.74768089053803	5.26829205565725	0.0011289664965874	0.0163821536252117	0.0125291641188901	NOTCH3/EGR1/FOS/AGT	4
B_cells	GO:0008306	associative learning	5.154	96.1886	0.0520833333333333	6.37851731601732	4.79363211458022	0.00114430528111821	0.0164280848603088	0.0125642925883136	ATP1A2/PLN/ADCY3/FOS/BTG2	5
B_cells	GO:0014909	smooth muscle cell migration	5.154	96.1886	0.0520833333333333	6.37851731601732	4.79363211458022	0.00114430528111821	0.0164280848603088	0.0125642925883136	ADAMTS1/PDGFRB/IGFBP5/MEF2C/PRKG1	5
B_cells	GO:0010881	regulation of cardiac muscle contraction by regulation of the release of sequestered calcium ion	3.154	26.1886	0.115384615384615	14.1308691308691	6.07908323166505	0.0012093293171798	0.0169998949326473	0.013001616178671	ATP1A2/PLN/CASQ2	3
B_cells	GO:0071276	cellular response to cadmium ion	3.154	26.1886	0.115384615384615	14.1308691308691	6.07908323166505	0.0012093293171798	0.0169998949326473	0.013001616178671	MT2A/MT1A/MT1M	3
B_cells	GO:0071280	cellular response to copper ion	3.154	26.1886	0.115384615384615	14.1308691308691	6.07908323166505	0.0012093293171798	0.0169998949326473	0.013001616178671	MT2A/MT1A/MT1M	3
B_cells	GO:2000209	regulation of anoikis	3.154	26.1886	0.115384615384615	14.1308691308691	6.07908323166505	0.0012093293171798	0.0169998949326473	0.013001616178671	NTRK2/CAV1/PDK4	3
B_cells	GO:0001667	ameboidal-type cell migration	8.154	256.189	0.03125	3.82711038961039	4.13227113440843	0.00122786693777537	0.0170354183268048	0.0130287846722428	ACTA2/TNS1/KANK2/AKAP12/ZEB2/FN1/PTPRG/ZFAND5	8
B_cells	GO:0034765	regulation of monoatomic ion transmembrane transport	9.154	318.189	0.0283018867924528	3.46606223964715	4.02409783271488	0.00123045640662622	0.0170354183268048	0.0130287846722428	FLNA/FHL1/ATP1A2/PLN/CAV1/ATP2B4/CASQ2/P2RX1/AGT	9
B_cells	GO:0050921	positive regulation of chemotaxis	6.154	145.189	0.0413793103448276	5.06762203313927	4.46127404997919	0.00123079161679397	0.0170354183268048	0.0130287846722428	PDGFRB/SMOC2/PGF/CCL2/RARRES2/CDH13	6
B_cells	GO:0090287	regulation of cellular response to growth factor stimulus	10.154	385.189	0.025974025974026	3.18097486928656	3.92299747187253	0.00127065062118035	0.0174973776865601	0.0133820938138275	LTBP1/ITGA8/CAV1/ATP2B4/ZEB2/SMOC2/CAV2/RBPMS2/DKK3/AGT	10
B_cells	GO:0038084	vascular endothelial growth factor signaling pathway	4.154	58.1886	0.0689655172413793	8.44603672189879	5.15307391528499	0.00128776665218766	0.0174983285033989	0.0133828210039451	PDGFRB/FOXC1/SMOC2/PGF	4
B_cells	GO:0086009	membrane repolarization	4.154	58.1886	0.0689655172413793	8.44603672189879	5.15307391528499	0.00128776665218766	0.0174983285033989	0.0133828210039451	FLNA/ATP1A2/CAV1/CASQ2	4
B_cells	GO:0007179	transforming growth factor beta receptor signaling pathway	8.154	258.189	0.0310077519379845	3.79744286721031	4.10506921627736	0.00129016945986528	0.0174983285033989	0.0133828210039451	LTBP1/ITGA8/COL3A1/ZEB2/CAV2/DKK3/FOS/COL1A2	8
B_cells	GO:0021543	pallium development	7.154	201.189	0.0348258706467662	4.26503844414292	4.22251665517131	0.00133532443045612	0.0180202031890053	0.0137819537269708	FLNA/NTRK2/ATP2B4/COL3A1/ZEB2/FOS/BTG2	7
B_cells	GO:0090280	positive regulation of calcium ion import	3.154	27.1886	0.111111111111111	13.6075036075036	5.94813005373293	0.0013523937443326	0.0181597548057397	0.0138886835958954	PDGFRB/CCL2/P2RX1	3
B_cells	GO:0008217	regulation of blood pressure	7.154	203.189	0.0344827586206897	4.2230183609494	4.1890844774967	0.00141347407628305	0.0187929385807288	0.0143729461425515	ACTA2/ATP1A2/HBB/RARRES2/P2RX1/COL1A2/AGT	7
B_cells	GO:0030324	lung development	7.154	203.189	0.0344827586206897	4.2230183609494	4.1890844774967	0.00141347407628305	0.0187929385807288	0.0143729461425515	TBX2/EPAS1/COL3A1/IGFBP5/COL6A1/KLF2/CRISPLD2	7
B_cells	GO:0001935	endothelial cell proliferation	7.154	204.189	0.0343137254901961	4.20231729055259	4.17252937779874	0.00145386600806403	0.0192352174302197	0.0147112035181298	SPARC/CAV1/ZEB2/CAV2/CCL2/MEF2C/CDH13	7
B_cells	GO:0042311	vasodilation	4.154	60.1886	0.0666666666666667	8.16450216450216	5.04326680627951	0.00146155564482746	0.0192426277336064	0.0147168709602395	ADRA2A/KLF2/ITGA1/PRKG1	4
B_cells	GO:0009314	response to radiation	11.154	462.189	0.0238095238095238	2.91589363017934	3.78299963772814	0.00147265509233441	0.0192596609714785	0.0147298980772876	ATP1A2/PLN/COL6A2/COL3A1/COL6A1/CDKN1A/EGR1/MFAP4/FOS/CCND1/CRYAB	11
B_cells	GO:0043523	regulation of neuron apoptotic process	8.154	264.189	0.0303030303030303	3.71113734750098	4.02506538881424	0.00149232673289729	0.0192596609714785	0.0147298980772876	NTRK2/EGR1/ITGA1/CCL2/MEF2C/NES/CCND1/BTG2	8
B_cells	GO:0051928	positive regulation of calcium ion transport	5.154	102.189	0.0490196078431373	6.00331041507512	4.59720101565875	0.00149958085764091	0.0192596609714785	0.0147298980772876	MYLK/PDGFRB/CAV1/CCL2/P2RX1	5
B_cells	GO:0051043	regulation of membrane protein ectodomain proteolysis	3.154	28.1886	0.107142857142857	13.121521335807	5.82394344299793	0.00150566449239791	0.0192596609714785	0.0147298980772876	TIMP3/ADRA2A/TIMP2	3
B_cells	GO:0052372	modulation by symbiont of entry into host	3.154	28.1886	0.107142857142857	13.121521335807	5.82394344299793	0.00150566449239791	0.0192596609714785	0.0147298980772876	CAV1/LGALS1/CH25H	3
B_cells	GO:0071480	cellular response to gamma radiation	3.154	28.1886	0.107142857142857	13.121521335807	5.82394344299793	0.00150566449239791	0.0192596609714785	0.0147298980772876	CDKN1A/EGR1/CRYAB	3
B_cells	GO:0072073	kidney epithelium development	6.154	151.189	0.0397350993377483	4.86625956824632	4.32796180735835	0.00151479066910387	0.0192850000750535	0.0147492775675903	JAG1/KANK2/FOXC1/HEYL/MEF2C/AGT	6
B_cells	GO:0048863	stem cell differentiation	8.154	265.189	0.030188679245283	3.69713305562362	4.01195860157784	0.00152833766323952	0.0193661190285608	0.014811317803868	FRZB/JAG1/TBX2/A2M/FOXC1/ZEB2/MEF2C/FN1	8
B_cells	GO:0030323	respiratory tube development	7.154	207.189	0.0338164251207729	4.14141414141414	4.12349286770996	0.00158047289961317	0.0199331605423175	0.0152449943735437	TBX2/EPAS1/COL3A1/IGFBP5/COL6A1/KLF2/CRISPLD2	7
B_cells	GO:0055074	calcium ion homeostasis	9.154	331.189	0.027190332326284	3.32993290697218	3.88025839429369	0.00162140738012651	0.0202991199591148	0.0155248822136168	FLNA/ATP1A2/PLN/CAV1/ATP2B4/PLCE1/CASQ2/CAV2/P2RX1	9
B_cells	GO:0006941	striated muscle contraction	7.154	208.189	0.0336538461538462	4.1215034965035	4.10735287025063	0.00162453127497918	0.0202991199591148	0.0155248822136168	FLNA/SYNM/ATP1A2/PLN/CAV1/CASQ2/GJC1	7
B_cells	GO:0061326	renal tubule development	5.154	104.189	0.0480769230769231	5.88786213786214	4.53518211626136	0.00163429099130841	0.020326964910329	0.0155461781904234	JAG1/HEYL/MEF2C/COL4A1/AGT	5
B_cells	GO:0001706	endoderm formation	4.154	62.1886	0.0645161290322581	7.90113112693758	4.9384371068265	0.00165105829804859	0.0204413135157483	0.0156336326531785	ITGA7/COL4A2/COL6A1/FN1	4
B_cells	GO:0031960	response to corticosteroid	6.154	154.189	0.038961038961039	4.77146230392984	4.26391847349403	0.00167426188168822	0.0206339398113083	0.0157809543378544	SLIT3/IGFBP7/TBX2/FOS/CCND1/FBXO32	6
B_cells	GO:0050890	cognition	9.154	333.189	0.027027027027027	3.30993330993331	3.85876413387446	0.00168953967512219	0.0207275799234309	0.0158525708273426	RCAN2/NTRK2/ATP1A2/PLN/ADCY3/ITGA8/MEF2C/FOS/BTG2	9
B_cells	GO:0003300	cardiac muscle hypertrophy	5.154	105.189	0.0476190476190476	5.83178726035869	4.50477542749968	0.00170488284668747	0.0208211710552465	0.0159241498564141	COL14A1/SORBS2/ATP2B4/PRKG1/AGT	5
B_cells	GO:0060048	cardiac muscle contraction	6.154	155.189	0.0387096774193548	4.74067867616255	4.24293738223601	0.00173015582775846	0.0209223572142112	0.0160015376053775	FLNA/ATP1A2/PLN/CAV1/CASQ2/GJC1	6
B_cells	GO:0032970	regulation of actin filament-based process	10.154	402.189	0.0248756218905473	3.04645603153066	3.76315710384702	0.00174947728186827	0.0209223572142112	0.0160015376053775	ACTA2/FLNA/LMOD1/SYNPO2/ATP1A2/PLN/PDGFRB/KANK2/CAV1/ZEB2	10
B_cells	GO:0003179	heart valve morphogenesis	4.154	63.1886	0.0634920634920635	7.77571634714492	4.88776645477011	0.0017519276511344	0.0209223572142112	0.0160015376053775	SLIT3/JAG1/HEYL/MEF2C	4
B_cells	GO:0048008	platelet-derived growth factor receptor signaling pathway	4.154	63.1886	0.0634920634920635	7.77571634714492	4.88776645477011	0.0017519276511344	0.0209223572142112	0.0160015376053775	CSPG4/PDGFRB/TIPARP/ZFAND5	4
B_cells	GO:0086002	cardiac muscle cell action potential involved in contraction	4.154	63.1886	0.0634920634920635	7.77571634714492	4.88776645477011	0.0017519276511344	0.0209223572142112	0.0160015376053775	FLNA/CAV1/CASQ2/GJC1	4
B_cells	GO:0051651	maintenance of location in cell	7.154	212.189	0.0330188679245283	4.04373927958834	4.0437888906006	0.00181041617836456	0.0215256090987046	0.0164629080722138	FLNA/ATP1A2/PLN/SYNE1/CAV1/PLCE1/CASQ2	7
B_cells	GO:0022011	myelination in peripheral nervous system	3.154	30.1886	0.1	12.2467532467532	5.59360583771309	0.00184385757431952	0.0216372677960364	0.0165483052779889	NTRK2/LGI4/COL6A1	3
B_cells	GO:0031579	membrane raft organization	3.154	30.1886	0.1	12.2467532467532	5.59360583771309	0.00184385757431952	0.0216372677960364	0.0165483052779889	CAV1/COL6A1/CAV2	3
B_cells	GO:0032292	peripheral nervous system axon ensheathment	3.154	30.1886	0.1	12.2467532467532	5.59360583771309	0.00184385757431952	0.0216372677960364	0.0165483052779889	NTRK2/LGI4/COL6A1	3
B_cells	GO:0044843	cell cycle G1/S phase transition	8.154	275.189	0.0290909090909091	3.56269185360094	3.88428133749117	0.0019277597015159	0.0225239109713914	0.0172264150133182	ADAMTS1/FHL1/TBX2/KANK2/ATP2B4/CDKN1A/CCL2/CCND1	8
B_cells	GO:0045428	regulation of nitric oxide biosynthetic process	4.154	65.1886	0.0615384615384615	7.53646353646354	4.78969194127742	0.00196635046456437	0.0227775961539023	0.017420434881458	CAV1/ATP2B4/KLF2/HBB	4
B_cells	GO:2000630	positive regulation of miRNA metabolic process	4.154	65.1886	0.0615384615384615	7.53646353646354	4.78969194127742	0.00196635046456437	0.0227775961539023	0.017420434881458	NOTCH3/EGR1/FOS/AGT	4
B_cells	GO:0051216	cartilage development	7.154	216.189	0.0324074074074074	3.96885521885522	3.98176452634728	0.00201242348801425	0.0232116709151729	0.0177524177237784	FRZB/BGN/PRRX1/COL3A1/COL6A1/MGP/MEF2C	7
B_cells	GO:0048762	mesenchymal cell differentiation	8.154	278.189	0.0287769784172662	3.52424553863403	3.84713116161703	0.00206239464635129	0.0235228927353383	0.0179904419391192	FRZB/JAG1/FOXC1/ZEB2/HEYL/MEF2C/FN1/AGT	8
B_cells	GO:0044703	multi-organism reproductive process	7.154	217.189	0.032258064516129	3.95056556346879	3.9664908994113	0.0020655522705725	0.0235228927353383	0.0179904419391192	IGFBP7/ADRA2A/IGFBP5/TPPP3/FOS/P2RX1/SLC38A1	7
B_cells	GO:0051897	positive regulation of phosphatidylinositol 3-kinase/protein kinase B signal transduction	7.154	217.189	0.032258064516129	3.95056556346879	3.9664908994113	0.0020655522705725	0.0235228927353383	0.0179904419391192	NTRK2/PDGFRB/C1QTNF1/ADRA2A/IGFBP5/FN1/AGT	7
B_cells	GO:0014812	muscle cell migration	5.154	110.189	0.0454545454545455	5.56670602125148	4.35840904609003	0.00209185972166425	0.0236231355178737	0.0180671081884325	ADAMTS1/PDGFRB/IGFBP5/MEF2C/PRKG1	5
B_cells	GO:0090130	tissue migration	5.154	110.189	0.0454545454545455	5.56670602125148	4.35840904609003	0.00209185972166425	0.0236231355178737	0.0180671081884325	ACTA2/KANK2/ACTG2/ZEB2/PTPRG	5
B_cells	GO:0007043	cell-cell junction assembly	6.154	162.189	0.037037037037037	4.53583453583454	4.10091803028737	0.00216207010389853	0.0242133909146147	0.0185185388676349	GJA4/CAV1/CDH6/GJC1/CDH13/AGT	6
B_cells	GO:0007612	learning	6.154	162.189	0.037037037037037	4.53583453583454	4.10091803028737	0.00216207010389853	0.0242133909146147	0.0185185388676349	NTRK2/ATP1A2/PLN/ADCY3/FOS/BTG2	6
B_cells	GO:0007188	adenylate cyclase-modulating G protein-coupled receptor signaling pathway	8.154	281.189	0.0284697508896797	3.48662014142441	3.81048858831296	0.00220433510460324	0.0244649850614081	0.018710959499784	FLNA/PLN/ADCY3/ATP2B4/PDE3A/ADRA2A/AKAP12/S1PR3	8
B_cells	GO:0003298	physiological muscle hypertrophy	3.154	32.1886	0.09375	11.4813311688312	5.38416751239122	0.00222589149714709	0.0244649850614081	0.018710959499784	COL14A1/SORBS2/PRKG1	3
B_cells	GO:0003301	physiological cardiac muscle hypertrophy	3.154	32.1886	0.09375	11.4813311688312	5.38416751239122	0.00222589149714709	0.0244649850614081	0.018710959499784	COL14A1/SORBS2/PRKG1	3
B_cells	GO:0061049	cell growth involved in cardiac muscle cell development	3.154	32.1886	0.09375	11.4813311688312	5.38416751239122	0.00222589149714709	0.0244649850614081	0.018710959499784	COL14A1/SORBS2/PRKG1	3
B_cells	GO:0016525	negative regulation of angiogenesis	6.154	163.189	0.0368098159509202	4.50800733009322	4.0812909485617	0.00222985784553775	0.0244649850614081	0.018710959499784	ADAMTS1/SPARC/ATP2B4/COL4A2/KLF2/FOXC1	6
B_cells	GO:0030900	forebrain development	10.154	419.189	0.0238663484486874	2.92285280352106	3.61152015611418	0.00236525473464462	0.0257953856912277	0.0197284574561719	FLNA/NTRK2/ATP1A2/NOTCH3/ATP2B4/COL3A1/ZEB2/FOS/BTG2/PRKG1	10
B_cells	GO:2000181	negative regulation of blood vessel morphogenesis	6.154	165.189	0.0363636363636364	4.45336481700118	4.04250832656901	0.00237023180860484	0.0257953856912277	0.0197284574561719	ADAMTS1/SPARC/ATP2B4/COL4A2/KLF2/FOXC1	6
B_cells	GO:0014850	response to muscle activity	3.154	33.1886	0.0909090909090909	11.133412042503	5.28629428626419	0.00243393317486486	0.0258135870091569	0.0197423779274806	COL6A1/FN1/AGT	3
B_cells	GO:0071875	adrenergic receptor signaling pathway	3.154	33.1886	0.0909090909090909	11.133412042503	5.28629428626419	0.00243393317486486	0.0258135870091569	0.0197423779274806	PLN/ATP2B4/ADRA2A	3
B_cells	GO:0086019	cell-cell signaling involved in cardiac conduction	3.154	33.1886	0.0909090909090909	11.133412042503	5.28629428626419	0.00243393317486486	0.0258135870091569	0.0197423779274806	FLNA/CASQ2/GJC1	3
B_cells	GO:0003279	cardiac septum development	5.154	114.189	0.043859649122807	5.37138300296195	4.24762535252141	0.00244475627597203	0.0258135870091569	0.0197423779274806	SLIT3/JAG1/TBX2/LMO4/HEYL	5
B_cells	GO:0042472	inner ear morphogenesis	5.154	114.189	0.043859649122807	5.37138300296195	4.24762535252141	0.00244475627597203	0.0258135870091569	0.0197423779274806	FRZB/SPARC/ITGA8/TBX2/PRRX1	5
B_cells	GO:0045445	myoblast differentiation	5.154	114.189	0.043859649122807	5.37138300296195	4.24762535252141	0.00244475627597203	0.0258135870091569	0.0197423779274806	JAG1/TBX2/EPAS1/LGALS1/MEF2C	5
B_cells	GO:0048144	fibroblast proliferation	5.154	114.189	0.043859649122807	5.37138300296195	4.24762535252141	0.00244475627597203	0.0258135870091569	0.0197423779274806	CAV1/COL3A1/CDKN1A/FN1/AGT	5
B_cells	GO:0080164	regulation of nitric oxide metabolic process	4.154	69.1886	0.0579710144927536	7.0995670995671	4.60551114901036	0.00244841729319902	0.0258135870091569	0.0197423779274806	CAV1/ATP2B4/KLF2/HBB	4
B_cells	GO:1901343	negative regulation of vasculature development	6.154	167.189	0.0359281437125748	4.40003110661793	4.004339107916	0.00251716180053233	0.026435096107536	0.0202177116151705	ADAMTS1/SPARC/ATP2B4/COL4A2/KLF2/FOXC1	6
B_cells	GO:0043491	phosphatidylinositol 3-kinase/protein kinase B signal transduction	9.154	354.189	0.0254237288135593	3.11358133392032	3.64244952758369	0.00255334813923148	0.0267111884797898	0.0204288686292653	NTRK2/PDGFRB/COL6A2/C1QTNF1/ADRA2A/IGFBP5/COL6A1/FN1/AGT	9
B_cells	GO:0030193	regulation of blood coagulation	4.154	70.1886	0.0571428571428571	6.99814471243043	4.56175330165261	0.00258053419133643	0.0268913582332704	0.0205666634798242	CAV1/C1QTNF1/SERPING1/PRKG1	4
B_cells	GO:0086011	membrane repolarization during action potential	3.154	34.1886	0.0882352941176471	10.8059587471352	5.19253842345809	0.00265362066950774	0.0273885563084303	0.0209469233910539	FLNA/CAV1/CASQ2	3
B_cells	GO:0120255	olefinic compound biosynthetic process	3.154	34.1886	0.0882352941176471	10.8059587471352	5.19253842345809	0.00265362066950774	0.0273885563084303	0.0209469233910539	EGR1/DKK3/PRKG1	3
B_cells	GO:0044706	multi-multicellular organism process	7.154	227.189	0.0308370044052863	3.77653183820585	3.81859342230768	0.00265868905254121	0.0273885563084303	0.0209469233910539	IGFBP7/ADRA2A/IGFBP5/TPPP3/FOS/P2RX1/SLC38A1	7
B_cells	GO:0021537	telencephalon development	8.154	291.189	0.0274914089347079	3.36680501628955	3.6918491142491	0.00273375843267523	0.0280548061208762	0.0214564750309231	FLNA/NTRK2/ATP1A2/ATP2B4/COL3A1/ZEB2/FOS/BTG2	8
B_cells	GO:0014848	urinary tract smooth muscle contraction	2.154	10.1886	0.2	24.4935064935065	6.74250675285013	0.00285552797769364	0.0284832179522114	0.0217841268322718	TBX2/ATP2B4	2
B_cells	GO:0060056	mammary gland involution	2.154	10.1886	0.2	24.4935064935065	6.74250675285013	0.00285552797769364	0.0284832179522114	0.0217841268322718	CAV1/IGFBP5	2
B_cells	GO:0072203	cell proliferation involved in metanephros development	2.154	10.1886	0.2	24.4935064935065	6.74250675285013	0.00285552797769364	0.0284832179522114	0.0217841268322718	PDGFRB/EGR1	2
B_cells	GO:1903596	regulation of gap junction assembly	2.154	10.1886	0.2	24.4935064935065	6.74250675285013	0.00285552797769364	0.0284832179522114	0.0217841268322718	CAV1/AGT	2
B_cells	GO:0003208	cardiac ventricle morphogenesis	4.154	72.1886	0.0555555555555556	6.8037518037518	4.4767622408314	0.00285929519108246	0.0284832179522114	0.0217841268322718	JAG1/FOXC1/HEYL/MEF2C	4
B_cells	GO:0042058	regulation of epidermal growth factor receptor signaling pathway	4.154	72.1886	0.0555555555555556	6.8037518037518	4.4767622408314	0.00285929519108246	0.0284832179522114	0.0217841268322718	ADRA2A/ITGA1/CDH13/AGT	4
B_cells	GO:1900046	regulation of hemostasis	4.154	72.1886	0.0555555555555556	6.8037518037518	4.4767622408314	0.00285929519108246	0.0284832179522114	0.0217841268322718	CAV1/C1QTNF1/SERPING1/PRKG1	4
B_cells	GO:0010810	regulation of cell-substrate adhesion	7.154	230.189	0.0304347826086957	3.72727272727273	3.77585480505678	0.00285993036867332	0.0284832179522114	0.0217841268322718	FLNA/JAG1/ECM2/CCDC80/FN1/CDH13/EGFLAM	7
B_cells	GO:0006882	intracellular zinc ion homeostasis	3.154	35.1886	0.0857142857142857	10.4972170686456	5.10260699148024	0.00288516642857017	0.0285240446546186	0.0218153513261079	MT2A/MT1A/MT1M	3
B_cells	GO:0010882	regulation of cardiac muscle contraction by calcium ion signaling	3.154	35.1886	0.0857142857142857	10.4972170686456	5.10260699148024	0.00288516642857017	0.0285240446546186	0.0218153513261079	ATP1A2/PLN/CASQ2	3
B_cells	GO:0060541	respiratory system development	7.154	231.189	0.0303030303030303	3.71113734750098	3.76176762082299	0.00292954368505178	0.0288570744742874	0.022070054423306	TBX2/EPAS1/COL3A1/IGFBP5/COL6A1/KLF2/CRISPLD2	7
B_cells	GO:0048705	skeletal system morphogenesis	7.154	232.189	0.0301724137931034	3.69514106583072	3.74775856123876	0.0030004493948767	0.0294480469700808	0.0225220335439357	PRRX1/COL3A1/FOXC1/MGP/TIPARP/MEF2C/ZFAND5	7
B_cells	GO:0030308	negative regulation of cell growth	6.154	174.189	0.0344827586206897	4.2230183609494	3.87532791931493	0.00308581293680395	0.0301761199870792	0.0230788679217107	SLIT3/FHL1/FRZB/WFDC1/CDKN1A/CRYAB	6
B_cells	GO:0043276	anoikis	3.154	36.1886	0.0833333333333333	10.2056277056277	5.01623560119162	0.00312877541511387	0.0303761325373825	0.0232318386559572	NTRK2/CAV1/PDK4	3
B_cells	GO:0090075	relaxation of muscle	3.154	36.1886	0.0833333333333333	10.2056277056277	5.01623560119162	0.00312877541511387	0.0303761325373825	0.0232318386559572	ATP1A2/PLN/PRKG1	3
B_cells	GO:0072009	nephron epithelium development	5.154	122.189	0.040983606557377	5.01916116670215	4.0409450542434	0.00327744833667185	0.0317054948411374	0.0242485424946746	JAG1/FOXC1/HEYL/MEF2C/AGT	5
B_cells	GO:0030239	myofibril assembly	4.154	75.1886	0.0533333333333333	6.53160173160173	4.35517049754531	0.00331503399990003	0.0318408425826697	0.0243520572159729	MYH11/MYL9/LMOD1/PDGFRB	4
B_cells	GO:1902893	regulation of miRNA transcription	4.154	75.1886	0.0533333333333333	6.53160173160173	4.35517049754531	0.00331503399990003	0.0318408425826697	0.0243520572159729	NOTCH3/EGR1/FOS/AGT	4
B_cells	GO:0043542	endothelial cell migration	8.154	302.189	0.0264900662251656	3.24417304549755	3.5671670991602	0.00342586603254218	0.032141297160041	0.0245818465828827	SPARC/ATP2B4/ZEB2/SMOC2/MEF2C/FN1/CDH13/AGT	8
B_cells	GO:2000045	regulation of G1/S transition of mitotic cell cycle	6.154	178.189	0.0337078651685393	4.1281190719393	3.80461590470244	0.00345105803847084	0.032141297160041	0.0245818465828827	ADAMTS1/FHL1/KANK2/CDKN1A/CCL2/CCND1	6
B_cells	GO:0048588	developmental cell growth	7.154	238.189	0.0294117647058824	3.60198624904507	3.66530011183756	0.00345390498645987	0.032141297160041	0.0245818465828827	SLIT3/COL14A1/MAP1B/SORBS2/ZEB2/FN1/PRKG1	7
B_cells	GO:0019227	neuronal action potential propagation	2.154	11.1886	0.181818181818182	22.2668240850059	6.40153390049291	0.00347143159017197	0.032141297160041	0.0245818465828827	NTRK2/ATP1A2	2
B_cells	GO:0038060	nitric oxide-cGMP-mediated signaling	2.154	11.1886	0.181818181818182	22.2668240850059	6.40153390049291	0.00347143159017197	0.032141297160041	0.0245818465828827	ATP2B4/AGT	2
B_cells	GO:0045602	negative regulation of endothelial cell differentiation	2.154	11.1886	0.181818181818182	22.2668240850059	6.40153390049291	0.00347143159017197	0.032141297160041	0.0245818465828827	JAG1/S1PR3	2
B_cells	GO:0071374	cellular response to parathyroid hormone stimulus	2.154	11.1886	0.181818181818182	22.2668240850059	6.40153390049291	0.00347143159017197	0.032141297160041	0.0245818465828827	MEF2C/FOS	2
B_cells	GO:0090331	negative regulation of platelet aggregation	2.154	11.1886	0.181818181818182	22.2668240850059	6.40153390049291	0.00347143159017197	0.032141297160041	0.0245818465828827	C1QTNF1/PRKG1	2
B_cells	GO:0050818	regulation of coagulation	4.154	76.1886	0.0526315789473684	6.44565960355434	4.31610968717916	0.00347730965940421	0.032141297160041	0.0245818465828827	CAV1/C1QTNF1/SERPING1/PRKG1	4
B_cells	GO:0061614	miRNA transcription	4.154	76.1886	0.0526315789473684	6.44565960355434	4.31610968717916	0.00347730965940421	0.032141297160041	0.0245818465828827	NOTCH3/EGR1/FOS/AGT	4
B_cells	GO:1903053	regulation of extracellular matrix organization	4.154	76.1886	0.0526315789473684	6.44565960355434	4.31610968717916	0.00347730965940421	0.032141297160041	0.0245818465828827	TIMP3/AEBP1/COL6A1/AGT	4
B_cells	GO:0060411	cardiac septum morphogenesis	4.154	77.1886	0.051948051948052	6.36194973857312	4.27774456038027	0.0036449050718357	0.0333086352092305	0.0254746333516511	SLIT3/JAG1/TBX2/HEYL	4
B_cells	GO:0061045	negative regulation of wound healing	4.154	77.1886	0.051948051948052	6.36194973857312	4.27774456038027	0.0036449050718357	0.0333086352092305	0.0254746333516511	C1QTNF1/WFDC1/SERPING1/PRKG1	4
B_cells	GO:0043268	positive regulation of potassium ion transport	3.154	38.1886	0.0789473684210526	9.66848940533151	4.85323769574598	0.00365296629193488	0.0333086352092305	0.0254746333516511	FLNA/FHL1/ADRA2A	3
B_cells	GO:0086004	regulation of cardiac muscle cell contraction	3.154	38.1886	0.0789473684210526	9.66848940533151	4.85323769574598	0.00365296629193488	0.0333086352092305	0.0254746333516511	ATP1A2/PLN/CAV1	3
B_cells	GO:0001936	regulation of endothelial cell proliferation	6.154	181.189	0.0331491712707182	4.05969720886848	3.75292730728666	0.00374542653995065	0.0339225041319691	0.0259441237896264	SPARC/CAV1/CAV2/CCL2/MEF2C/CDH13	6
B_cells	GO:0043524	negative regulation of neuron apoptotic process	6.154	181.189	0.0331491712707182	4.05969720886848	3.75292730728666	0.00374542653995065	0.0339225041319691	0.0259441237896264	NTRK2/CCL2/MEF2C/NES/CCND1/BTG2	6
B_cells	GO:0043500	muscle adaptation	5.154	126.189	0.0396825396825397	4.85982271696557	3.94426965257541	0.00376262542741489	0.0339643010989725	0.0259760903473353	PDGFRB/ATP2B4/IGFBP5/FBXO32/AGT	5
B_cells	GO:0003170	heart valve development	4.154	78.1886	0.0512820512820513	6.28038628038628	4.2400531724377	0.00381790222540569	0.0341209208820197	0.0260958740467778	SLIT3/JAG1/HEYL/MEF2C	4
B_cells	GO:0050772	positive regulation of axonogenesis	4.154	78.1886	0.0512820512820513	6.28038628038628	4.2400531724377	0.00381790222540569	0.0341209208820197	0.0260958740467778	MAP1B/NTRK2/ZEB2/FN1	4
B_cells	GO:1901184	regulation of ERBB signaling pathway	4.154	78.1886	0.0512820512820513	6.28038628038628	4.2400531724377	0.00381790222540569	0.0341209208820197	0.0260958740467778	ADRA2A/ITGA1/CDH13/AGT	4
B_cells	GO:0007173	epidermal growth factor receptor signaling pathway	5.154	127.189	0.0393700787401575	4.82155639635955	3.92073683286562	0.00389154469560418	0.0346642875690946	0.0265114439745694	PLCE1/ADRA2A/ITGA1/CDH13/AGT	5
B_cells	GO:0003180	aortic valve morphogenesis	3.154	39.1886	0.0769230769230769	9.42057942057942	4.77619619388178	0.00393392186659903	0.0348119839932813	0.0266244030384839	SLIT3/JAG1/HEYL	3
B_cells	GO:0010880	regulation of release of sequestered calcium ion into cytosol by sarcoplasmic reticulum	3.154	39.1886	0.0769230769230769	9.42057942057942	4.77619619388178	0.00393392186659903	0.0348119839932813	0.0266244030384839	ATP1A2/PLN/CASQ2	3
B_cells	GO:0003207	cardiac chamber formation	2.154	12.1886	0.166666666666667	20.4112554112554	6.10296439362724	0.00414346219268445	0.0355929650337103	0.0272217017730176	TBX2/MEF2C	2
B_cells	GO:0009415	response to water	2.154	12.1886	0.166666666666667	20.4112554112554	6.10296439362724	0.00414346219268445	0.0355929650337103	0.0272217017730176	COL18A1/ATP2B4	2
B_cells	GO:0014874	response to stimulus involved in regulation of muscle adaptation	2.154	12.1886	0.166666666666667	20.4112554112554	6.10296439362724	0.00414346219268445	0.0355929650337103	0.0272217017730176	FBXO32/AGT	2
B_cells	GO:0019065	receptor-mediated endocytosis of virus by host cell	2.154	12.1886	0.166666666666667	20.4112554112554	6.10296439362724	0.00414346219268445	0.0355929650337103	0.0272217017730176	CAV1/CAV2	2
B_cells	GO:0034350	regulation of glial cell apoptotic process	2.154	12.1886	0.166666666666667	20.4112554112554	6.10296439362724	0.00414346219268445	0.0355929650337103	0.0272217017730176	AKAP12/CCL2	2
B_cells	GO:0038063	collagen-activated tyrosine kinase receptor signaling pathway	2.154	12.1886	0.166666666666667	20.4112554112554	6.10296439362724	0.00414346219268445	0.0355929650337103	0.0272217017730176	COL4A2/COL4A1	2
B_cells	GO:0072110	glomerular mesangial cell proliferation	2.154	12.1886	0.166666666666667	20.4112554112554	6.10296439362724	0.00414346219268445	0.0355929650337103	0.0272217017730176	PDGFRB/EGR1	2
B_cells	GO:0098870	action potential propagation	2.154	12.1886	0.166666666666667	20.4112554112554	6.10296439362724	0.00414346219268445	0.0355929650337103	0.0272217017730176	NTRK2/ATP1A2	2
B_cells	GO:1904628	cellular response to phorbol 13-acetate 12-myristate	2.154	12.1886	0.166666666666667	20.4112554112554	6.10296439362724	0.00414346219268445	0.0355929650337103	0.0272217017730176	FOS/BTG2	2
B_cells	GO:0006809	nitric oxide biosynthetic process	4.154	80.1886	0.05	6.12337662337662	4.16660861587798	0.0041804260524958	0.0355929650337103	0.0272217017730176	CAV1/ATP2B4/KLF2/HBB	4
B_cells	GO:0051145	smooth muscle cell differentiation	4.154	80.1886	0.05	6.12337662337662	4.16660861587798	0.0041804260524958	0.0355929650337103	0.0272217017730176	ITGA8/TBX2/MEF2C/RBPMS2	4
B_cells	GO:1904063	negative regulation of cation transmembrane transport	4.154	80.1886	0.05	6.12337662337662	4.16660861587798	0.0041804260524958	0.0355929650337103	0.0272217017730176	ATP1A2/PLN/CAV1/AGT	4
B_cells	GO:0014912	negative regulation of smooth muscle cell migration	3.154	40.1886	0.075	9.18506493506493	4.70187999967104	0.00422768829280239	0.035769688721861	0.0273568610532436	IGFBP5/MEF2C/PRKG1	3
B_cells	GO:0046688	response to copper ion	3.154	40.1886	0.075	9.18506493506493	4.70187999967104	0.00422768829280239	0.035769688721861	0.0273568610532436	MT2A/MT1A/MT1M	3
B_cells	GO:0043200	response to amino acid	5.154	130.189	0.0384615384615385	4.71028971028971	3.85158808966918	0.00429727191199084	0.0362448027826978	0.0277202309849146	NTRK2/COL3A1/COL6A1/COL4A1/COL1A2	5
B_cells	GO:0035265	organ growth	6.154	187.189	0.0320855614973262	3.92943954441281	3.65281367593354	0.00438960278600468	0.0369082178175285	0.0282276145707663	COL14A1/SORBS2/TBX2/FOXC1/MEF2C/PRKG1	6
B_cells	GO:0060306	regulation of membrane repolarization	3.154	41.1886	0.0731707317073171	8.96103896103896	4.63012410844231	0.00453443505776634	0.0380075783258117	0.029068411730238	FLNA/CAV1/CASQ2	3
B_cells	GO:0014032	neural crest cell development	4.154	82.1886	0.0487804878048781	5.97402597402597	4.09561885125905	0.00456552214481999	0.038031926755769	0.0290870335477323	JAG1/FOXC1/ZEB2/FN1	4
B_cells	GO:0019226	transmission of nerve impulse	4.154	82.1886	0.0487804878048781	5.97402597402597	4.09561885125905	0.00456552214481999	0.038031926755769	0.0290870335477323	NTRK2/ATP1A2/COL6A1/P2RX1	4
B_cells	GO:0051209	release of sequestered calcium ion into cytosol	5.154	133.189	0.037593984962406	4.60404257396739	3.78452042531243	0.00473232760061207	0.039300160597083	0.0300569859912559	FLNA/ATP1A2/PLN/PLCE1/CASQ2	5
B_cells	GO:0010762	regulation of fibroblast migration	3.154	42.1886	0.0714285714285714	8.74768089053803	4.56077727013461	0.00485432493030681	0.0398128342833432	0.0304490817377337	ACTA2/AKAP12/ZEB2	3
B_cells	GO:0043903	regulation of biological process involved in symbiotic interaction	3.154	42.1886	0.0714285714285714	8.74768089053803	4.56077727013461	0.00485432493030681	0.0398128342833432	0.0304490817377337	CAV1/LGALS1/CH25H	3
B_cells	GO:0034111	negative regulation of homotypic cell-cell adhesion	2.154	13.1886	0.153846153846154	18.8411588411588	5.83852099622288	0.00487067419364373	0.0398128342833432	0.0304490817377337	C1QTNF1/PRKG1	2
B_cells	GO:0043568	positive regulation of insulin-like growth factor receptor signaling pathway	2.154	13.1886	0.153846153846154	18.8411588411588	5.83852099622288	0.00487067419364373	0.0398128342833432	0.0304490817377337	IGFBP5/IGFBP4	2
B_cells	GO:0106072	negative regulation of adenylate cyclase-activating G protein-coupled receptor signaling pathway	2.154	13.1886	0.153846153846154	18.8411588411588	5.83852099622288	0.00487067419364373	0.0398128342833432	0.0304490817377337	ATP2B4/PDE3A	2
B_cells	GO:0051283	negative regulation of sequestering of calcium ion	5.154	134.189	0.0373134328358209	4.56968404729599	3.76260729987967	0.00488405703482345	0.0398128342833432	0.0304490817377337	FLNA/ATP1A2/PLN/PLCE1/CASQ2	5
B_cells	GO:0030336	negative regulation of cell migration	9.154	391.189	0.0230179028132992	2.81894576012223	3.29773430884997	0.00489731788887364	0.0398128342833432	0.0304490817377337	JAG1/ATP2B4/COL3A1/IGFBP5/ZEB2/CCL2/MEF2C/PTPRG/PRKG1	9
B_cells	GO:0034766	negative regulation of monoatomic ion transmembrane transport	4.154	85.1886	0.0470588235294118	5.76317799847212	3.9934249497562	0.00518686042710975	0.0415057445840316	0.0317438291489191	ATP1A2/PLN/CAV1/AGT	4
B_cells	GO:0014044	Schwann cell development	3.154	43.1886	0.0697674418604651	8.5442464512232	4.493700545917	0.00518751408235531	0.0415057445840316	0.0317438291489191	NTRK2/LGI4/COL6A1	3
B_cells	GO:1902742	apoptotic process involved in development	3.154	43.1886	0.0697674418604651	8.5442464512232	4.493700545917	0.00518751408235531	0.0415057445840316	0.0317438291489191	SLIT3/FOXC1/CRYAB	3
B_cells	GO:0021782	glial cell development	5.154	136.189	0.0367647058823529	4.50248281130634	3.71942132091552	0.00519782944401729	0.0415057445840316	0.0317438291489191	NTRK2/LGI4/VIM/COL6A1/ZEB2	5
B_cells	GO:0042471	ear morphogenesis	5.154	136.189	0.0367647058823529	4.50248281130634	3.71942132091552	0.00519782944401729	0.0415057445840316	0.0317438291489191	FRZB/SPARC/ITGA8/TBX2/PRRX1	5
B_cells	GO:0051282	regulation of sequestering of calcium ion	5.154	136.189	0.0367647058823529	4.50248281130634	3.71942132091552	0.00519782944401729	0.0415057445840316	0.0317438291489191	FLNA/ATP1A2/PLN/PLCE1/CASQ2	5
B_cells	GO:0007015	actin filament organization	10.154	469.189	0.0213219616204691	2.61124802702628	3.20608751865861	0.0052361339678898	0.0416882760452347	0.0318834302469551	MYL9/CALD1/FLNA/LMOD1/SYNPO2/TPM2/KANK2/CNN1/PDLIM3/ZEB2	10
B_cells	GO:0008286	insulin receptor signaling pathway	5.154	137.189	0.0364963503649635	4.46961797326761	3.69814086265559	0.00535995439675292	0.0425142796739684	0.0325151625126858	COL6A1/PDK4/CAV2/SOCS3/RARRES2	5
B_cells	GO:0007189	adenylate cyclase-activating G protein-coupled receptor signaling pathway	6.154	195.189	0.0307692307692308	3.76823176823177	3.52561578970078	0.00537138546455103	0.0425142796739684	0.0325151625126858	PLN/ADCY3/ATP2B4/PDE3A/ADRA2A/S1PR3	6
B_cells	GO:0007409	axonogenesis	10.154	472.189	0.0211864406779661	2.59465111160026	3.18345457598733	0.00547032468504036	0.0431707787278477	0.0330172567170334	SLIT3/MAP1B/NTRK2/NOTCH3/NEXN/PALLD/ZEB2/LMO4/FN1/PRKG1	10
B_cells	GO:0010927	cellular component assembly involved in morphogenesis	5.154	138.189	0.036231884057971	4.43722943722944	3.67706384792612	0.0055256262737211	0.0432156045019304	0.0330515397235957	MYH11/MYL9/LMOD1/PLN/PDGFRB	5
B_cells	GO:0032989	cellular anatomical entity morphogenesis	5.154	138.189	0.036231884057971	4.43722943722944	3.67706384792612	0.0055256262737211	0.0432156045019304	0.0330515397235957	MYH11/MYL9/LMOD1/PLN/PDGFRB	5
B_cells	GO:0014808	release of sequestered calcium ion into cytosol by sarcoplasmic reticulum	3.154	44.1886	0.0681818181818182	8.35005903187721	4.42876604591544	0.00553415220877952	0.0432156045019304	0.0330515397235957	ATP1A2/PLN/CASQ2	3
B_cells	GO:0055117	regulation of cardiac muscle contraction	4.154	87.1886	0.0459770114942529	5.63069114793253	3.92796697590137	0.00563110777030927	0.0432156045019304	0.0330515397235957	ATP1A2/PLN/CAV1/CASQ2	4
B_cells	GO:0001764	neuron migration	6.154	197.189	0.0304568527918782	3.7299756081482	3.49486478270879	0.00564010497398728	0.0432156045019304	0.0330515397235957	FLNA/MAP1B/NTRK2/COL3A1/MEF2C/PRKG1	6
B_cells	GO:0007565	female pregnancy	6.154	197.189	0.0304568527918782	3.7299756081482	3.49486478270879	0.00564010497398728	0.0432156045019304	0.0330515397235957	IGFBP7/ADRA2A/IGFBP5/TPPP3/FOS/SLC38A1	6
B_cells	GO:0045916	negative regulation of complement activation	2.154	14.1886	0.142857142857143	17.4953617810761	5.60203083777422	0.00565213352692902	0.0432156045019304	0.0330515397235957	A2M/SERPING1	2
B_cells	GO:0045986	negative regulation of smooth muscle contraction	2.154	14.1886	0.142857142857143	17.4953617810761	5.60203083777422	0.00565213352692902	0.0432156045019304	0.0330515397235957	ADRA2A/PRKG1	2
B_cells	GO:0071493	cellular response to UV-B	2.154	14.1886	0.142857142857143	17.4953617810761	5.60203083777422	0.00565213352692902	0.0432156045019304	0.0330515397235957	CDKN1A/MFAP4	2
B_cells	GO:0075509	endocytosis involved in viral entry into host cell	2.154	14.1886	0.142857142857143	17.4953617810761	5.60203083777422	0.00565213352692902	0.0432156045019304	0.0330515397235957	CAV1/CAV2	2
B_cells	GO:1904627	response to phorbol 13-acetate 12-myristate	2.154	14.1886	0.142857142857143	17.4953617810761	5.60203083777422	0.00565213352692902	0.0432156045019304	0.0330515397235957	FOS/BTG2	2
B_cells	GO:0043588	skin development	8.154	329.189	0.0243161094224924	2.97793392018316	3.28389698525826	0.00570316872752361	0.0434826338858368	0.033255765312738	PALLD/JAG1/COL3A1/IGFBP5/COL6A1/CDKN1A/FOXC1/COL1A2	8
B_cells	GO:0036293	response to decreased oxygen levels	8.154	330.189	0.0242424242424242	2.96890987800079	3.27396719722301	0.00580540448774213	0.0441374273589183	0.0337565550792063	CAV1/EPAS1/COL6A1/ZEB2/PGF/EGR1/FOS/CRYAB	8
B_cells	GO:0048864	stem cell development	4.154	88.1886	0.0454545454545455	5.56670602125148	3.89599458023352	0.00586246230670253	0.044361680301768	0.0339280650033217	JAG1/FOXC1/ZEB2/FN1	4
B_cells	GO:0051208	sequestering of calcium ion	5.154	140.189	0.0357142857142857	4.37384044526902	3.63550596464134	0.00586777320034501	0.044361680301768	0.0339280650033217	FLNA/ATP1A2/PLN/PLCE1/CASQ2	5
B_cells	GO:0003176	aortic valve development	3.154	45.1886	0.0666666666666667	8.16450216450216	4.36585582177422	0.00589438264552428	0.0444383764253353	0.0339867226341462	SLIT3/JAG1/HEYL	3
B_cells	GO:0045664	regulation of neuron differentiation	6.154	199.189	0.0301507537688442	3.69248841610651	3.46451264625672	0.00591853335218006	0.0444961602159721	0.0340309160053514	MAP1B/NOTCH3/JAG1/PCP4/HEYL/MEF2C	6
B_cells	GO:0046209	nitric oxide metabolic process	4.154	89.1886	0.0449438202247191	5.50415876258573	3.86450803195381	0.00610006838305591	0.0456068824539277	0.0348804026801943	CAV1/ATP2B4/KLF2/HBB	4
B_cells	GO:2000628	regulation of miRNA metabolic process	4.154	89.1886	0.0449438202247191	5.50415876258573	3.86450803195381	0.00610006838305591	0.0456068824539277	0.0348804026801943	NOTCH3/EGR1/FOS/AGT	4
B_cells	GO:2000146	negative regulation of cell motility	9.154	406.189	0.0221674876847291	2.71479751775318	3.16927431159462	0.00622443485444042	0.0464081482655654	0.0354932153229359	JAG1/ATP2B4/COL3A1/IGFBP5/ZEB2/CCL2/MEF2C/PTPRG/PRKG1	9
B_cells	GO:0045601	regulation of endothelial cell differentiation	3.154	46.1886	0.0652173913043478	7.98701298701299	4.30486089208226	0.00626834248609333	0.0464787262911151	0.0355471937976548	APOLD1/JAG1/S1PR3	3
B_cells	GO:1903514	release of sequestered calcium ion into cytosol by endoplasmic reticulum	3.154	46.1886	0.0652173913043478	7.98701298701299	4.30486089208226	0.00626834248609333	0.0464787262911151	0.0355471937976548	ATP1A2/PLN/CASQ2	3
B_cells	GO:0007492	endoderm development	4.154	90.1886	0.0444444444444444	5.44300144300144	3.83349409280489	0.00634399808693614	0.0467826525591274	0.0357796383332809	ITGA7/COL4A2/COL6A1/FN1	4
B_cells	GO:0050810	regulation of steroid biosynthetic process	4.154	90.1886	0.0444444444444444	5.44300144300144	3.83349409280489	0.00634399808693614	0.0467826525591274	0.0357796383332809	IGFBP7/EGR1/DKK3/PRKG1	4
B_cells	GO:0051592	response to calcium ion	5.154	143.189	0.034965034965035	4.28208155480883	3.57460857336796	0.00640860634869048	0.0470650279838916	0.035995600661614	CAV1/CASQ2/MEF2C/FOS/CCND1	5
B_cells	GO:0001867	complement activation, lectin pathway	2.154	15.1886	0.133333333333333	16.3290043290043	5.38878344364084	0.00648691752871718	0.0470650279838916	0.035995600661614	A2M/SERPING1	2
B_cells	GO:0014745	negative regulation of muscle adaptation	2.154	15.1886	0.133333333333333	16.3290043290043	5.38878344364084	0.00648691752871718	0.0470650279838916	0.035995600661614	ATP2B4/IGFBP5	2
B_cells	GO:0045019	negative regulation of nitric oxide biosynthetic process	2.154	15.1886	0.133333333333333	16.3290043290043	5.38878344364084	0.00648691752871718	0.0470650279838916	0.035995600661614	CAV1/ATP2B4	2
B_cells	GO:0071107	response to parathyroid hormone	2.154	15.1886	0.133333333333333	16.3290043290043	5.38878344364084	0.00648691752871718	0.0470650279838916	0.035995600661614	MEF2C/FOS	2
B_cells	GO:1904406	negative regulation of nitric oxide metabolic process	2.154	15.1886	0.133333333333333	16.3290043290043	5.38878344364084	0.00648691752871718	0.0470650279838916	0.035995600661614	CAV1/ATP2B4	2
B_cells	GO:0007369	gastrulation	6.154	203.189	0.0295566502463054	3.61973002367091	3.40496675735947	0.00650531374680856	0.0470719619373628	0.0360009037886033	ITGA7/ITGA8/COL4A2/COL6A1/FOXC1/FN1	6
B_cells	GO:2001057	reactive nitrogen species metabolic process	4.154	91.1886	0.043956043956044	5.3831882403311	3.80294003017706	0.00659432258234791	0.047588440239992	0.0363959093272847	CAV1/ATP2B4/KLF2/HBB	4
B_cells	GO:0014911	positive regulation of smooth muscle cell migration	3.154	47.1886	0.0638297872340425	7.8170765404808	4.24568038221592	0.00665616269639229	0.04777921041905	0.0365418114435198	ADAMTS1/PDGFRB/IGFBP5	3
B_cells	GO:1990776	response to angiotensin	3.154	47.1886	0.0638297872340425	7.8170765404808	4.24568038221592	0.00665616269639229	0.04777921041905	0.0365418114435198	CAV1/COL3A1/AGT	3
B_cells	GO:0038127	ERBB signaling pathway	5.154	145.189	0.0344827586206897	4.2230183609494	3.53493221817684	0.0067880367036187	0.0484795046403024	0.0370774004405659	PLCE1/ADRA2A/ITGA1/CDH13/AGT	5
B_cells	GO:0070588	calcium ion transmembrane transport	8.154	339.189	0.023598820058997	2.89008926177068	3.18624504902635	0.00678964533309904	0.0484795046403024	0.0370774004405659	FLNA/ATP1A2/PLN/CAV1/ATP2B4/PLCE1/CASQ2/P2RX1	8
Endothelial_cells	GO:0045765	regulation of angiogenesis	35.243	365.189	0.0958904109589041	7.44235864479396	14.1994584201451	1.33072598578002e-20	4.69879345578926e-17	3.422066929748e-17	FLT1/CLDN5/ADAMTS1/ENG/FBLN5/CD34/KDR/SPARC/CDH5/HSPG2/KLF2/TGFBR2/NRP1/SULF1/TEK/ITGA5/ECSCR/COL4A2/PTPRM/TIE1/PLK2/ETS1/RGCC/FOXC1/KLF4/ADAMTS9/PTGIS/ID1/HSPB1/ANGPT2/ATP2B4/FYN/NOS3/CX3CL1/SERPINE1	35
Endothelial_cells	GO:1901342	regulation of vasculature development	35.243	375.189	0.0933333333333333	7.24389574759945	13.9530505382961	3.217310811027e-20	5.68016223686816e-17	4.13678437438892e-17	FLT1/CLDN5/ADAMTS1/ENG/FBLN5/CD34/KDR/SPARC/CDH5/HSPG2/KLF2/TGFBR2/NRP1/SULF1/TEK/ITGA5/ECSCR/COL4A2/PTPRM/TIE1/PLK2/ETS1/RGCC/FOXC1/KLF4/ADAMTS9/PTGIS/ID1/HSPB1/ANGPT2/ATP2B4/FYN/NOS3/CX3CL1/SERPINE1	35
Endothelial_cells	GO:0003158	endothelium development	24.243	149.189	0.161073825503356	12.5014499958572	16.1029278892768	1.09818774707997e-19	1.29256697831313e-16	9.41358830216272e-17	CLDN5/APOLD1/CD34/KDR/S1PR1/CDH5/HEG1/STC1/GJA5/SOX17/JAG1/HEY1/NRP1/DLL4/ROBO4/TIE1/EDNRB/ZEB1/PDE2A/MSN/ICAM1/SOX18/ID1/COL18A1	24
Endothelial_cells	GO:0045446	endothelial cell differentiation	21.243	126.189	0.166666666666667	12.9355281207133	15.357455749472	1.11202730130072e-17	9.81642100223215e-15	7.14916499230966e-15	CLDN5/APOLD1/KDR/S1PR1/CDH5/HEG1/STC1/SOX17/JAG1/HEY1/NRP1/ROBO4/TIE1/EDNRB/ZEB1/PDE2A/MSN/ICAM1/SOX18/ID1/COL18A1	21
Endothelial_cells	GO:0043542	endothelial cell migration	29.243	302.189	0.0960264900662252	7.45292017551032	12.9152196532712	3.15829006122697e-17	2.23038444123849e-14	1.62435844622684e-14	FN1/PIK3R3/KDR/SPARC/EFNB2/CDH5/CLEC14A/STC1/MMRN2/TGFBR3/NRP1/TEK/DLL4/ROBO4/PTPRM/PLK2/ETS1/RGCC/MEF2C/SOX18/KLF4/ADAMTS9/MMRN1/ID1/HSPB1/ANGPT2/ATP2B4/NOS3/FLT4	29
Endothelial_cells	GO:0050673	epithelial cell proliferation	34.243	496.189	0.0685483870967742	5.32025753351918	11.1397244938172	1.51229230385821e-15	8.89984020820554e-13	6.48163175144842e-13	IGFBP3/FLT1/IGF2/ENG/CD34/KDR/IGFBP4/SPARC/EFNB2/HSPG2/MMRN2/TGFBR3/JAG1/CAV1/EGFL7/NRP1/SULF1/TEK/DLL4/SULF2/PTPRM/MYC/TIE1/EDNRB/CDKN1A/RGCC/ZEB1/MEF2C/ZFP36/LAMB1/SERPINB1/CAV2/ID2/FLT4	34
Endothelial_cells	GO:0016525	negative regulation of angiogenesis	21.243	163.189	0.128834355828221	9.99924259637961	13.1832174411736	2.47725108859651e-15	1.24959622769061e-12	9.10063820968614e-13	CLDN5/ADAMTS1/FBLN5/SPARC/HSPG2/KLF2/SULF1/TEK/ECSCR/COL4A2/PTPRM/TIE1/PLK2/RGCC/FOXC1/KLF4/ADAMTS9/ANGPT2/ATP2B4/FYN/SERPINE1	21
Endothelial_cells	GO:2000181	negative regulation of blood vessel morphogenesis	21.243	165.189	0.127272727272727	9.87803965581743	13.085910197512	3.18227613051889e-15	1.40457712710777e-12	1.02293428774443e-12	CLDN5/ADAMTS1/FBLN5/SPARC/HSPG2/KLF2/SULF1/TEK/ECSCR/COL4A2/PTPRM/TIE1/PLK2/RGCC/FOXC1/KLF4/ADAMTS9/ANGPT2/ATP2B4/FYN/SERPINE1	21
Endothelial_cells	GO:0043534	blood vessel endothelial cell migration	22.243	187.189	0.117647058823529	9.13096102638586	12.7662472609937	3.64788627558884e-15	1.43118738212269e-12	1.04231417207761e-12	PIK3R3/KDR/EFNB2/CDH5/CLEC14A/MMRN2/TGFBR3/NRP1/DLL4/ROBO4/PLK2/ETS1/RGCC/MEF2C/SOX18/KLF4/MMRN1/ID1/HSPB1/ANGPT2/ATP2B4/NOS3	22
Endothelial_cells	GO:1901343	negative regulation of vasculature development	21.243	167.189	0.125748502994012	9.75973977969986	12.9902513778143	4.07361207460018e-15	1.43839242354132e-12	1.04756150507876e-12	CLDN5/ADAMTS1/FBLN5/SPARC/HSPG2/KLF2/SULF1/TEK/ECSCR/COL4A2/PTPRM/TIE1/PLK2/RGCC/FOXC1/KLF4/ADAMTS9/ANGPT2/ATP2B4/FYN/SERPINE1	21
Endothelial_cells	GO:0030336	negative regulation of cell migration	29.243	391.189	0.0741687979539642	5.75647542967804	10.8582431690706	2.89129406482356e-14	9.28105394808363e-12	6.75926449795595e-12	IGFBP3/CLDN5/ENG/HYAL2/STC1/MMRN2/DLC1/TGFBR3/JAG1/SULF1/PTPRG/DLL4/ROBO4/IL33/GJA1/PTPRM/TIE1/RGCC/EPHA4/MEF2C/KLF4/ADAMTS9/MMRN1/CD200/SERPINB1/ANGPT2/ATP2B4/CX3CL1/SERPINE1	29
Endothelial_cells	GO:0040013	negative regulation of locomotion	30.243	424.189	0.0707547169811321	5.49149778709527	10.6868173360793	3.49997989106969e-14	1.02986908294725e-11	7.50039550340635e-12	IGFBP3/CLDN5/ENG/HYAL2/STC1/MMRN2/DLC1/TGFBR3/JAG1/NRP1/SULF1/PTPRG/DLL4/ROBO4/IL33/GJA1/PTPRM/TIE1/RGCC/EPHA4/MEF2C/KLF4/ADAMTS9/MMRN1/CD200/SERPINB1/ANGPT2/ATP2B4/CX3CL1/SERPINE1	30
Endothelial_cells	GO:2000146	negative regulation of cell motility	29.243	406.189	0.0714285714285714	5.54379776601999	10.5741232953551	7.58162715413718e-14	2.05928657548141e-11	1.49975021356738e-11	IGFBP3/CLDN5/ENG/HYAL2/STC1/MMRN2/DLC1/TGFBR3/JAG1/SULF1/PTPRG/DLL4/ROBO4/IL33/GJA1/PTPRM/TIE1/RGCC/EPHA4/MEF2C/KLF4/ADAMTS9/MMRN1/CD200/SERPINB1/ANGPT2/ATP2B4/CX3CL1/SERPINE1	29
Endothelial_cells	GO:0010594	regulation of endothelial cell migration	22.243	239.189	0.0920502092050209	7.14430841813455	10.92139401057	5.96301691361303e-13	1.50395805156912e-10	1.09531205413208e-10	KDR/SPARC/STC1/MMRN2/TGFBR3/NRP1/TEK/DLL4/ROBO4/PTPRM/PLK2/ETS1/RGCC/MEF2C/KLF4/ADAMTS9/MMRN1/HSPB1/ANGPT2/ATP2B4/NOS3/FLT4	22
Endothelial_cells	GO:0050678	regulation of epithelial cell proliferation	28.243	416.189	0.0673076923076923	5.22396327951884	9.95283628260182	8.98710756464602e-13	2.11556512071767e-10	1.54073710739861e-10	FLT1/IGF2/ENG/KDR/SPARC/EFNB2/HSPG2/MMRN2/TGFBR3/JAG1/CAV1/EGFL7/NRP1/SULF1/TEK/DLL4/SULF2/PTPRM/MYC/TIE1/EDNRB/RGCC/ZEB1/MEF2C/ZFP36/LAMB1/CAV2/FLT4	28
Endothelial_cells	GO:0048010	vascular endothelial growth factor receptor signaling pathway	13.243	63.1886	0.206349206349206	16.0154157685022	13.6386374153476	1.15678798598495e-12	2.55288648657054e-10	1.85923226957976e-10	FLT1/KDR/CLEC14A/MMRN2/NRP1/SULF1/ITGA5/TMEM204/FOXC1/MMRN1/HSPB1/FYN/FLT4	13
Endothelial_cells	GO:0072001	renal system development	25.243	334.189	0.0748502994011976	5.80936891648801	10.1316018212271	1.57354781508003e-12	3.2683513735574e-10	2.38029554937493e-10	ADAMTS1/SPRY1/CD34/HYAL2/EFNB2/PCSK5/PODXL/SOX17/JAG1/COL4A1/NRP1/SULF1/TEK/SULF2/MYC/EDNRB/FBN1/EPHA4/MEF2C/EGR1/FOXC1/NPNT/ANGPT2/ID2/ADAMTS6	25
Endothelial_cells	GO:0001935	endothelial cell proliferation	20.243	204.189	0.0980392156862745	7.60913418865489	10.8432133880769	2.17385354629126e-12	4.14454062791742e-10	3.01841218500865e-10	FLT1/IGF2/ENG/CD34/KDR/SPARC/HSPG2/MMRN2/CAV1/EGFL7/NRP1/SULF1/TEK/DLL4/PTPRM/TIE1/RGCC/MEF2C/CAV2/FLT4	20
Endothelial_cells	GO:0001936	regulation of endothelial cell proliferation	19.243	181.189	0.104972375690608	8.14723870586363	11.0384572774501	2.32696296454185e-12	4.14454062791742e-10	3.01841218500865e-10	FLT1/IGF2/ENG/KDR/SPARC/HSPG2/MMRN2/CAV1/EGFL7/NRP1/SULF1/TEK/DLL4/PTPRM/TIE1/RGCC/MEF2C/CAV2/FLT4	19
Endothelial_cells	GO:0071560	cellular response to transforming growth factor beta stimulus	24.243	311.189	0.0771704180064309	5.98944067325632	10.1362992743903	2.34751663999854e-12	4.14454062791742e-10	3.01841218500865e-10	CLDN5/SPRY1/ENG/HYAL2/CDH5/TGFBR3/TGFBR2/LRRC32/CAV1/POSTN/COL4A2/RGCC/FBN1/ZEB1/MEF2C/PDE2A/NPNT/HSPA1A/FOS/ID1/CAV2/LTBP1/FYN/LTBP4	24
Endothelial_cells	GO:0071559	response to transforming growth factor beta	24.243	318.189	0.0754716981132075	5.85759763956829	9.98077874360633	3.77673565263297e-12	6.35031123307001e-10	4.62484471146985e-10	CLDN5/SPRY1/ENG/HYAL2/CDH5/TGFBR3/TGFBR2/LRRC32/CAV1/POSTN/COL4A2/RGCC/FBN1/ZEB1/MEF2C/PDE2A/NPNT/HSPA1A/FOS/ID1/CAV2/LTBP1/FYN/LTBP4	24
Endothelial_cells	GO:0001822	kidney development	24.243	323.189	0.0743034055727554	5.76692275350686	9.87250286080603	5.26343573552666e-12	8.44781435552028e-10	6.1524275128668e-10	ADAMTS1/SPRY1/CD34/HYAL2/EFNB2/PCSK5/PODXL/SOX17/JAG1/NRP1/SULF1/TEK/SULF2/MYC/EDNRB/FBN1/EPHA4/MEF2C/EGR1/FOXC1/NPNT/ANGPT2/ID2/ADAMTS6	24
Endothelial_cells	GO:0001945	lymph vessel development	10.243	33.1886	0.303030303030303	23.5191420376606	14.791964862792	7.47818240437487e-12	1.14806356825425e-09	8.36118975463973e-10	KDR/EFNB2/HEG1/CLEC14A/TMEM204/TIE1/PTPN14/SOX18/FOXC1/FLT4	10
Endothelial_cells	GO:0003007	heart morphogenesis	22.243	278.189	0.079136690647482	6.14204932350416	9.86779289452208	1.22953291784042e-11	1.80895030537272e-09	1.31743373608954e-09	CLDN5/ADAMTS1/SPRY1/ENG/S1PR1/HEG1/GJA5/DLC1/SOX17/TGFBR3/TGFBR2/JAG1/HEY1/NRP1/TEK/DLL4/OLFM1/MEF2C/SOX18/FOXC1/NOS3/ID2	22
Endothelial_cells	GO:0001570	vasculogenesis	13.243	82.1886	0.158536585365854	12.3045267489712	11.7203953734764	3.9704400200459e-11	5.60784948431283e-09	4.08411998693563e-09	ENG/CD34/KDR/HEG1/SOX17/TGFBR3/TGFBR2/HEY1/CAV1/EGFL7/NRP1/TIE1/SOX18	13
Endothelial_cells	GO:0045766	positive regulation of angiogenesis	18.243	191.189	0.0942408376963351	7.31433003684313	10.0205382758485	5.51614618044566e-11	7.4761712788208e-09	5.44479316554405e-09	FLT1/ENG/CD34/KDR/CDH5/TGFBR2/NRP1/TEK/ITGA5/TIE1/ETS1/KLF4/PTGIS/HSPB1/ANGPT2/NOS3/CX3CL1/SERPINE1	18
Endothelial_cells	GO:0030198	extracellular matrix organization	23.243	331.189	0.0694864048338369	5.39306006241219	9.21218741847292	5.78003885139255e-11	7.4761712788208e-09	5.44479316554405e-09	TIMP3/ADAMTS1/ENG/FBLN5/ABI3BP/TGFBR3/CAV1/COL4A1/SULF1/POSTN/SULF2/COL4A2/TIE1/RGCC/FOXC1/NPNT/LAMB1/ADAMTSL1/ADAMTS9/MATN2/CAV2/LTBP4/ADAMTS6	23
Endothelial_cells	GO:0001885	endothelial cell development	12.243	68.1886	0.176470588235294	13.6964415395788	11.982780098723	6.13952234861908e-11	7.4761712788208e-09	5.44479316554405e-09	CLDN5/CDH5/HEG1/STC1/ROBO4/EDNRB/PDE2A/MSN/ICAM1/SOX18/ID1/COL18A1	12
Endothelial_cells	GO:0043062	extracellular structure organization	23.243	332.189	0.0692771084337349	5.3768159055977	9.19222547422349	6.14015766314934e-11	7.4761712788208e-09	5.44479316554405e-09	TIMP3/ADAMTS1/ENG/FBLN5/ABI3BP/TGFBR3/CAV1/COL4A1/SULF1/POSTN/SULF2/COL4A2/TIE1/RGCC/FOXC1/NPNT/LAMB1/ADAMTSL1/ADAMTS9/MATN2/CAV2/LTBP4/ADAMTS6	23
Endothelial_cells	GO:0045229	external encapsulating structure organization	23.243	333.189	0.0690690690690691	5.3606693112866	9.1723440628691	6.52125381200748e-11	7.67551573673281e-09	5.58997300446817e-09	TIMP3/ADAMTS1/ENG/FBLN5/ABI3BP/TGFBR3/CAV1/COL4A1/SULF1/POSTN/SULF2/COL4A2/TIE1/RGCC/FOXC1/NPNT/LAMB1/ADAMTSL1/ADAMTS9/MATN2/CAV2/LTBP4/ADAMTS6	23
Endothelial_cells	GO:1904018	positive regulation of vasculature development	18.243	195.189	0.0923076923076923	7.16429249762583	9.88539811082224	7.78826334900899e-11	8.87108318882282e-09	6.46068840802342e-09	FLT1/ENG/CD34/KDR/CDH5/TGFBR2/NRP1/TEK/ITGA5/TIE1/ETS1/KLF4/PTGIS/HSPB1/ANGPT2/NOS3/CX3CL1/SERPINE1	18
Endothelial_cells	GO:0003205	cardiac chamber development	17.243	176.189	0.0965909090909091	7.4967265245043	9.8928997482041	1.30043462351777e-10	1.43494832988789e-08	1.04505321883352e-08	ADAMTS1/ENG/HEG1/GJA5/TGFBR3/TGFBR2/JAG1/HEY1/NRP1/TEK/DLL4/MEF2C/PDE2A/FOXC1/NOS3/ID2/ADAMTS6	17
Endothelial_cells	GO:0002040	sprouting angiogenesis	18.243	203.189	0.0886699507389163	6.88195584747309	9.62623569567028	1.51489428826971e-10	1.62093688844859e-08	1.18050613915244e-08	FLT1/PIK3R3/KDR/EFNB2/CDH5/CLEC14A/MMRN2/TGFBR3/KLF2/NRP1/TEK/ITGA5/DLL4/PLK2/KLF4/ADAMTS9/MMRN1/FLT4	18
Endothelial_cells	GO:0003206	cardiac chamber morphogenesis	15.243	134.189	0.111940298507463	8.68804127510595	10.2035950307746	2.03721360114955e-10	2.1157062428409e-08	1.54083988470847e-08	ADAMTS1/ENG/HEG1/GJA5/TGFBR3/TGFBR2/JAG1/HEY1/NRP1/TEK/DLL4/MEF2C/FOXC1/NOS3/ID2	15
Endothelial_cells	GO:0043535	regulation of blood vessel endothelial cell migration	16.243	159.189	0.10062893081761	7.81013018609105	9.85210833906902	2.5052814056402e-10	2.5274710409473e-08	1.84072254856512e-08	KDR/MMRN2/TGFBR3/NRP1/DLL4/ROBO4/PLK2/ETS1/RGCC/MEF2C/KLF4/MMRN1/HSPB1/ANGPT2/ATP2B4/NOS3	16
Endothelial_cells	GO:0033002	muscle cell proliferation	19.243	252.189	0.0753968253968254	5.85178653079888	8.85849050233816	7.39325564873066e-10	7.25155158212999e-08	5.28120571633012e-08	IGFBP3/ADAMTS1/S1PR1/TGFBR3/CALCRL/GJA1/CDKN1A/RGCC/MEF2C/RGS5/TLR4/FOXC1/KLF4/HBEGF/FOS/CAV2/NOS3/CX3CL1/ID2	19
Endothelial_cells	GO:0002064	epithelial cell development	18.243	226.189	0.079646017699115	6.18157980989839	8.95304945560403	8.7233138483537e-10	8.32487059419917e-08	6.06288925505778e-08	CLDN5/EPAS1/KDR/CDH5/PODXL/HEG1/STC1/VIM/JAG1/ABCB1/ROBO4/EDNRB/PDE2A/MSN/ICAM1/SOX18/ID1/COL18A1	18
Endothelial_cells	GO:0042060	wound healing	25.243	453.189	0.0551876379690949	4.28328745718984	8.0811677148397	1.06558785739728e-09	9.90155453807845e-08	7.21116658066916e-08	VWF/FN1/ENG/CD34/KDR/THBD/F8/CAV1/SELP/PLAT/ITGA5/ENTPD1/ELK3/SERPINE2/CDKN1A/TLR4/MCAM/HBEGF/MMRN1/HSPB1/ANGPT2/TFPI/NOS3/CX3CL1/SERPINE1	25
Endothelial_cells	GO:0032835	glomerulus development	11.243	74.1886	0.148648648648649	11.5370926482038	10.3759320071743	2.65010355837745e-09	2.39936299093097e-07	1.74742321001784e-07	CD34/PODXL/JAG1/SULF1/TEK/SULF2/EDNRB/MEF2C/EGR1/FOXC1/ANGPT2	11
Endothelial_cells	GO:0031589	cell-substrate adhesion	22.243	369.189	0.0596205962059621	4.62734339277549	8.0395043162494	2.74852286675067e-09	2.42625856062415e-07	1.76701088512418e-07	VWF/FN1/FBLN5/CD34/KDR/FAM107A/ABI3BP/DLC1/JAG1/NRP1/FBLN2/TEK/POSTN/ITGA5/TIAM1/ITGA9/NPNT/LAMB1/ADAMTS9/ANGPT2/CX3CL1/SERPINE1	22
Endothelial_cells	GO:0060840	artery development	13.243	119.189	0.109243697478992	8.47874952450116	9.35004511252133	4.56169168837686e-09	3.87056226854615e-07	2.81887749766973e-07	ENG/EFNB2/GJA5/TGFBR2/JAG1/HEY1/NRP1/DLL4/PDE2A/FOXC1/LDLR/ADAMTS9/ADAMTS6	13
Endothelial_cells	GO:0001937	negative regulation of endothelial cell proliferation	11.243	78.1886	0.141025641025641	10.9454468713728	10.0556072553779	4.7135139492349e-09	3.87056226854615e-07	2.81887749766973e-07	FLT1/ENG/SPARC/MMRN2/CAV1/SULF1/DLL4/PTPRM/RGCC/MEF2C/CAV2	11
Endothelial_cells	GO:0003170	heart valve development	11.243	78.1886	0.141025641025641	10.9454468713728	10.0556072553779	4.7135139492349e-09	3.87056226854615e-07	2.81887749766973e-07	GJA5/TGFBR2/JAG1/HEY1/DLL4/OLFM1/TIE1/MEF2C/PDE2A/ADAMTS9/NOS3	11
Endothelial_cells	GO:0090287	regulation of cellular response to growth factor stimulus	22.243	385.189	0.0571428571428571	4.43503821281599	7.77995941763785	5.98807246650981e-09	4.80542815437412e-07	3.49972752049844e-07	SPRY1/ENG/KDR/CDH5/MMRN2/TGFBR3/LRRC32/CAV1/NRP1/SULF1/ITGA5/SULF2/TMEM204/FBN1/ZEB1/NPNT/MMRN1/HSPA1A/ATP2B4/CAV2/LTBP1/LTBP4	22
Endothelial_cells	GO:0048660	regulation of smooth muscle cell proliferation	15.243	172.189	0.0872093023255814	6.76859029572208	8.68280651503482	6.72222281068815e-09	5.2747041654533e-07	3.84149481321898e-07	IGFBP3/ADAMTS1/S1PR1/CALCRL/GJA1/CDKN1A/RGCC/MEF2C/RGS5/TLR4/KLF4/HBEGF/NOS3/CX3CL1/ID2	15
Endothelial_cells	GO:0003179	heart valve morphogenesis	10.243	63.1886	0.158730158730159	12.3195505911555	10.281649778976	7.36135800789438e-09	5.65064241866849e-07	4.11528549503112e-07	GJA5/TGFBR2/JAG1/HEY1/DLL4/OLFM1/TIE1/MEF2C/ADAMTS9/NOS3	10
Endothelial_cells	GO:0002042	cell migration involved in sprouting angiogenesis	12.243	102.189	0.117647058823529	9.13096102638586	9.40711205365012	7.741315632599e-09	5.69470531223064e-07	4.14737589702617e-07	PIK3R3/KDR/EFNB2/CDH5/CLEC14A/MMRN2/TGFBR3/NRP1/DLL4/PLK2/KLF4/MMRN1	12
Endothelial_cells	GO:0010596	negative regulation of endothelial cell migration	12.243	102.189	0.117647058823529	9.13096102638586	9.40711205365012	7.741315632599e-09	5.69470531223064e-07	4.14737589702617e-07	STC1/MMRN2/DLL4/ROBO4/PTPRM/RGCC/MEF2C/KLF4/ADAMTS9/MMRN1/ANGPT2/ATP2B4	12
Endothelial_cells	GO:0048659	smooth muscle cell proliferation	15.243	176.189	0.0852272727272727	6.61475869809203	8.54988195994899	9.20118238718774e-09	6.39943012750571e-07	4.6606173296655e-07	IGFBP3/ADAMTS1/S1PR1/CALCRL/GJA1/CDKN1A/RGCC/MEF2C/RGS5/TLR4/KLF4/HBEGF/NOS3/CX3CL1/ID2	15
Endothelial_cells	GO:0061384	heart trabecula morphogenesis	8.243	34.1886	0.235294117647059	18.2619220527717	11.5095196897781	9.20356553482692e-09	6.39943012750571e-07	4.6606173296655e-07	ADAMTS1/ENG/S1PR1/HEG1/TGFBR3/HEY1/TEK/DLL4	8
Endothelial_cells	GO:0048844	artery morphogenesis	11.243	83.1886	0.132530120481928	10.286082602013	9.68648261258732	9.24301717651631e-09	6.39943012750571e-07	4.6606173296655e-07	ENG/EFNB2/GJA5/TGFBR2/JAG1/HEY1/NRP1/DLL4/FOXC1/LDLR/ADAMTS9	11
Endothelial_cells	GO:0003151	outflow tract morphogenesis	11.243	84.1886	0.130952380952381	10.1636292377033	9.61641576262219	1.0516110905866e-08	7.14084377088709e-07	5.20057873340702e-07	CLDN5/ENG/GJA5/SOX17/TGFBR3/TGFBR2/JAG1/NRP1/MEF2C/SOX18/FOXC1	11
Endothelial_cells	GO:0097191	extrinsic apoptotic signaling pathway	17.243	239.189	0.0711297071129707	5.5206019594676	8.0352859596996	1.42697540652448e-08	9.50688709516595e-07	6.92373568647331e-07	IFI27/HYAL2/CAV1/NRP1/IL33/ITPRIP/ICAM1/TLR4/KLF4/BAG3/HSPA1A/ATF3/HSPA1B/FYN/NOS3/CX3CL1/SERPINE1	17
Endothelial_cells	GO:0003231	cardiac ventricle development	13.243	133.189	0.0977443609022556	7.58624957455367	8.70838290217406	1.77837348049626e-08	1.16285865919117e-06	8.46894037593053e-07	ENG/HEG1/GJA5/TGFBR3/TGFBR2/JAG1/HEY1/DLL4/MEF2C/PDE2A/FOXC1/NOS3/ID2	13
Endothelial_cells	GO:0007160	cell-matrix adhesion	17.243	246.189	0.0691056910569106	5.36351165980796	7.87030308303833	2.18883237137818e-08	1.40523038242479e-06	1.0234100446463e-06	FN1/FBLN5/CD34/KDR/FAM107A/DLC1/JAG1/NRP1/TEK/POSTN/ITGA5/TIAM1/ITGA9/NPNT/ADAMTS9/CX3CL1/SERPINE1	17
Endothelial_cells	GO:0032102	negative regulation of response to external stimulus	23.243	452.189	0.0508849557522124	3.94934265632397	7.2510143451505	2.33951919543942e-08	1.47515040698153e-06	1.07433184106363e-06	A2M/CDH5/THBD/SOCS3/NRP1/TEK/PLAT/IL33/SERPINE2/PLK2/EPHA4/KLF4/LDLR/MMRN1/PTGIS/FGL2/CD200/ANGPT2/TFPI/FYN/NOS3/CX3CL1/SERPINE1	23
Endothelial_cells	GO:0003279	cardiac septum development	12.243	114.189	0.105263157894737	8.16980723413472	8.77229476802196	2.76176043303773e-08	1.71083791036074e-06	1.24597982232894e-06	ENG/HEG1/GJA5/TGFBR3/TGFBR2/JAG1/HEY1/NRP1/PDE2A/NOS3/ID2/ADAMTS6	12
Endothelial_cells	GO:0003018	vascular process in circulatory system	18.243	283.189	0.0636042402826855	4.93652663263971	7.62300560171048	3.00921189944755e-08	1.83198745119815e-06	1.33421137392928e-06	PLVAP/CLDN5/ABCG2/CDH5/GJA5/SLC2A3/KLF2/CAV1/LEPR/ABCB1/TEK/AKAP12/EDNRB/ITGA9/PDE2A/FOXC1/ATP2B4/NOS3	18
Endothelial_cells	GO:2001236	regulation of extrinsic apoptotic signaling pathway	14.243	167.189	0.0838323353293413	6.50649318646657	8.16585109847557	3.58114313874817e-08	2.11656568526306e-06	1.54146580485554e-06	HYAL2/CAV1/NRP1/ITPRIP/ICAM1/TLR4/KLF4/HSPA1A/ATF3/HSPA1B/FYN/NOS3/CX3CL1/SERPINE1	14
Endothelial_cells	GO:0050878	regulation of body fluid levels	21.243	389.189	0.0539845758354756	4.18991399282745	7.26300240313265	3.59654322049797e-08	2.11656568526306e-06	1.54146580485554e-06	VWF/FN1/HYAL2/THBD/HEG1/F8/GJA5/CAV1/SELP/ABCB1/PLAT/ENTPD1/SERPINE2/EDNRB/TLR4/MMRN1/HSPB1/ANGPT2/TFPI/NOS3/SERPINE1	21
Endothelial_cells	GO:0014706	striated muscle tissue development	22.243	430.189	0.0511627906976744	3.97090630682362	7.11980556404031	4.35597697059681e-08	2.50923632759224e-06	1.82744245653023e-06	IGF2/ENG/S1PR1/EFNB2/HEG1/GJA5/TGFBR3/HEY1/CAV1/DLL4/GJA1/MYC/MEF2C/VAMP5/EGR1/FOXC1/ADAMTS9/FOS/ATF3/RCAN1/CAV2/ID2	22
Endothelial_cells	GO:0007179	transforming growth factor beta receptor signaling pathway	17.243	258.189	0.0658914728682171	5.11404600121224	7.60163117380394	4.40590915635001e-08	2.50923632759224e-06	1.82744245653023e-06	CLDN5/SPRY1/ENG/CDH5/TGFBR3/TGFBR2/LRRC32/RGCC/FBN1/ZEB1/NPNT/HSPA1A/FOS/ID1/CAV2/LTBP1/LTBP4	17
Endothelial_cells	GO:0050680	negative regulation of epithelial cell proliferation	14.243	176.189	0.0795454545454545	6.1737747848859	7.87837306582144	6.94095720308443e-08	3.89024125144303e-06	2.83320943143446e-06	FLT1/ENG/SPARC/EFNB2/MMRN2/TGFBR3/CAV1/SULF1/DLL4/PTPRM/RGCC/ZEB1/MEF2C/CAV2	14
Endothelial_cells	GO:0141091	transforming growth factor beta receptor superfamily signaling pathway	21.243	411.189	0.0510948905109489	3.96563635817488	6.94480427602691	9.1546471621487e-08	5.05079048899173e-06	3.67842154886995e-06	CLDN5/SPRY1/ENG/KDR/CDH5/TGFBR3/TGFBR2/LRRC32/CAV1/SULF1/RGCC/FBN1/ZEB1/EGR1/NPNT/HSPA1A/FOS/ID1/CAV2/LTBP1/LTBP4	21
Endothelial_cells	GO:0060537	muscle tissue development	22.243	453.189	0.0485651214128035	3.76929296232706	6.81607113963895	1.08472635666265e-07	5.89256733134739e-06	4.29147609607586e-06	IGF2/ENG/S1PR1/EFNB2/HEG1/GJA5/TGFBR3/HEY1/CAV1/DLL4/GJA1/MYC/MEF2C/VAMP5/EGR1/FOXC1/ADAMTS9/FOS/ATF3/RCAN1/CAV2/ID2	22
Endothelial_cells	GO:0043010	camera-type eye development	20.243	379.189	0.0527704485488127	4.09568172687493	6.95537888818409	1.11559865252014e-07	5.90847419022889e-06	4.30306084357471e-06	FLT1/SPRY1/KDR/NES/VIM/TGFBR2/JAG1/COL4A1/NRP1/DLL4/PTPRM/FBN1/ZEB1/FOXC1/KLF4/SLC25A25/GPM6A/ADAMTS9/FOS/ATP2B4	20
Endothelial_cells	GO:0007596	blood coagulation	16.243	243.189	0.065843621399177	5.11033209707192	7.36771499154783	1.12112084606439e-07	5.90847419022889e-06	4.30306084357471e-06	VWF/FN1/THBD/F8/CAV1/SELP/PLAT/ENTPD1/SERPINE2/TLR4/MMRN1/HSPB1/ANGPT2/TFPI/NOS3/SERPINE1	16
Endothelial_cells	GO:0001946	lymphangiogenesis	6.243	20.1886	0.3	23.2839506172839	11.3913279109335	1.43323226898609e-07	7.44226932616159e-06	5.42010283766721e-06	CLEC14A/TIE1/PTPN14/SOX18/FOXC1/FLT4	6
Endothelial_cells	GO:0050817	coagulation	16.243	248.189	0.0645161290322581	5.00730120801805	7.25753139970806	1.48222435928383e-07	7.57375591301631e-06	5.51586271832904e-06	VWF/FN1/THBD/F8/CAV1/SELP/PLAT/ENTPD1/SERPINE2/TLR4/MMRN1/HSPB1/ANGPT2/TFPI/NOS3/SERPINE1	16
Endothelial_cells	GO:0044703	multi-organism reproductive process	15.243	217.189	0.0691244239631336	5.36496558001934	7.38857027246038	1.50145260241048e-07	7.57375591301631e-06	5.51586271832904e-06	IGFBP7/PCSK5/THBD/STC1/HSPG2/ABCB1/ITGA5/SERPINE2/GJA1/STC2/LAMB1/PTGIS/FOS/ANGPT2/FOSB	15
Endothelial_cells	GO:0072006	nephron development	13.243	160.189	0.08125	6.30606995884774	7.70051511151197	1.6061094006256e-07	7.9735037493086e-06	5.80699359345374e-06	CD34/PODXL/JAG1/SULF1/TEK/SULF2/MYC/EDNRB/MEF2C/EGR1/FOXC1/NPNT/ANGPT2	13
Endothelial_cells	GO:0061383	trabecula morphogenesis	8.243	48.1886	0.166666666666667	12.9355281207133	9.45915608224443	1.63735325407582e-07	7.9735037493086e-06	5.80699359345374e-06	ADAMTS1/ENG/S1PR1/HEG1/TGFBR3/HEY1/TEK/DLL4	8
Endothelial_cells	GO:0007599	hemostasis	16.243	250.189	0.064	4.96724279835391	7.21428368427669	1.65413014868478e-07	7.9735037493086e-06	5.80699359345374e-06	VWF/FN1/THBD/F8/CAV1/SELP/PLAT/ENTPD1/SERPINE2/TLR4/MMRN1/HSPB1/ANGPT2/TFPI/NOS3/SERPINE1	16
Endothelial_cells	GO:0001666	response to hypoxia	18.243	317.189	0.056782334384858	4.40705689917046	6.98918660897469	1.67102599107572e-07	7.9735037493086e-06	5.80699359345374e-06	ENG/EPAS1/PDLIM1/STC1/HSPG2/TGFBR3/CAV1/ABCB1/POSTN/PLAT/MYC/RGCC/EPHA4/EGR1/STC2/PTGIS/FOS/ANGPT2	18
Endothelial_cells	GO:0061028	establishment of endothelial barrier	8.243	50.1886	0.16	12.4181069958848	9.23617877301532	2.27843112193649e-07	1.0726853722077e-05	7.81222067493451e-06	CLDN5/CDH5/ROBO4/EDNRB/PDE2A/MSN/ICAM1/SOX18	8
Endothelial_cells	GO:0035904	aorta development	9.243	69.1886	0.130434782608696	10.1234567901235	8.67394444587213	2.44082347709632e-07	1.1340194338983e-05	8.25890824729407e-06	ENG/EFNB2/TGFBR2/JAG1/HEY1/DLL4/PDE2A/ADAMTS9/ADAMTS6	9
Endothelial_cells	GO:0044706	multi-multicellular organism process	15.243	227.189	0.066079295154185	5.12862348398325	7.14964425003588	2.69256953420339e-07	1.23473545782755e-05	8.99240925777017e-06	IGFBP7/PCSK5/THBD/STC1/HSPG2/ABCB1/ITGA5/SERPINE2/GJA1/STC2/LAMB1/PTGIS/FOS/ANGPT2/FOSB	15
Endothelial_cells	GO:0007565	female pregnancy	14.243	197.189	0.0710659898477157	5.51565666060872	7.27898654300394	2.80583642843405e-07	1.27018056779495e-05	9.25055113989795e-06	IGFBP7/PCSK5/THBD/STC1/HSPG2/ABCB1/ITGA5/GJA1/STC2/LAMB1/PTGIS/FOS/ANGPT2/FOSB	14
Endothelial_cells	GO:0009612	response to mechanical stimulus	15.243	228.189	0.0657894736842105	5.1061295213342	7.12652721208401	2.84951309320132e-07	1.27362414330302e-05	9.27563022876858e-06	GSN/TEK/POSTN/SERPINE2/MYC/PDE2A/TLR4/BAG3/FOS/TXNIP/ANGPT2/RCAN1/FOSB/FYN/PIEZO2	15
Endothelial_cells	GO:0036293	response to decreased oxygen levels	18.243	330.189	0.0545454545454545	4.2334455667789	6.77005866785969	3.02877542057333e-07	1.33682575125555e-05	9.73591888481664e-06	ENG/EPAS1/PDLIM1/STC1/HSPG2/TGFBR3/CAV1/ABCB1/POSTN/PLAT/MYC/RGCC/EPHA4/EGR1/STC2/PTGIS/FOS/ANGPT2	18
Endothelial_cells	GO:0010810	regulation of cell-substrate adhesion	15.243	230.189	0.0652173913043478	5.06172839506173	7.08069662549792	3.18844462570979e-07	1.38992567572608e-05	1.01226383633645e-05	FN1/KDR/FAM107A/ABI3BP/DLC1/JAG1/NRP1/FBLN2/TEK/POSTN/ITGA5/NPNT/ANGPT2/CX3CL1/SERPINE1	15
Endothelial_cells	GO:0060317	cardiac epithelial to mesenchymal transition	7.243	36.1886	0.194444444444444	15.0914494741655	9.66848836127444	3.28229490193344e-07	1.41338820716183e-05	1.02935127669107e-05	SPRY1/ENG/TGFBR3/TGFBR2/JAG1/HEY1/OLFM1	7
Endothelial_cells	GO:0003208	cardiac ventricle morphogenesis	9.243	72.1886	0.125	9.70164609053498	8.45152355131226	3.54479396632379e-07	1.49679718394424e-05	1.09009689230001e-05	ENG/HEG1/TGFBR3/TGFBR2/JAG1/HEY1/DLL4/MEF2C/FOXC1	9
Endothelial_cells	GO:0007178	cell surface receptor protein serine/threonine kinase signaling pathway	21.243	446.189	0.047085201793722	3.65443171123291	6.48145536607118	3.5607749490602e-07	1.49679718394424e-05	1.09009689230001e-05	CLDN5/SPRY1/ENG/KDR/CDH5/TGFBR3/TGFBR2/LRRC32/CAV1/SULF1/RGCC/FBN1/ZEB1/EGR1/NPNT/HSPA1A/FOS/ID1/CAV2/LTBP1/LTBP4	21
Endothelial_cells	GO:0036303	lymph vessel morphogenesis	6.243	24.1886	0.25	19.40329218107	10.3065762103566	4.76650654768932e-07	1.98006289645776e-05	1.44205269300372e-05	CLEC14A/TIE1/PTPN14/SOX18/FOXC1/FLT4	6
Endothelial_cells	GO:0035909	aorta morphogenesis	7.243	38.1886	0.184210526315789	14.2971626597358	9.37401216566168	4.85458099148383e-07	1.99320063731737e-05	1.45162072976683e-05	ENG/EFNB2/TGFBR2/JAG1/HEY1/DLL4/ADAMTS9	7
Endothelial_cells	GO:0060562	epithelial tube morphogenesis	18.243	344.189	0.0523255813953488	4.06115417743325	6.54633847681142	5.5606761838733e-07	2.25686754083409e-05	1.64364572500937e-05	SPRY1/ENG/KDR/EFNB2/PODXL/MMRN2/DLC1/SOX17/TGFBR2/COL4A1/NRP1/DLL4/MYC/TIE1/EPHA4/MEF2C/SOX18/NPNT	18
Endothelial_cells	GO:1903034	regulation of response to wounding	13.243	179.189	0.0726256983240224	5.63671057774099	7.12105042618752	5.87708801586411e-07	2.35818156636547e-05	1.71743134243493e-05	THBD/CAV1/PLAT/IL33/SERPINE2/EPHA4/KLF4/HBEGF/MMRN1/ANGPT2/TFPI/NOS3/SERPINE1	13
Endothelial_cells	GO:0060485	mesenchyme development	18.243	347.189	0.0518731988472622	4.02604333440068	6.49993625526097	6.3074885758805e-07	2.49267872195355e-05	1.81538377907929e-05	SEMA3G/FN1/SPRY1/ENG/TGFBR3/TGFBR2/JAG1/HEY1/NRP1/TIAM1/OLFM1/MYC/EDNRB/RGCC/EPHA4/MEF2C/FOXC1/NOS3	18
Endothelial_cells	GO:0060411	cardiac septum morphogenesis	9.243	77.1886	0.116883116883117	9.07166907166907	8.10837543190791	6.35347167872611e-07	2.49267872195355e-05	1.81538377907929e-05	ENG/GJA5/TGFBR3/TGFBR2/JAG1/HEY1/NRP1/NOS3/ID2	9
Endothelial_cells	GO:0048762	mesenchymal cell differentiation	16.243	278.189	0.0575539568345324	4.46694496254848	6.65320239359764	6.90796462395e-07	2.68044209749093e-05	1.95212927429842e-05	SEMA3G/FN1/SPRY1/ENG/TGFBR3/TGFBR2/JAG1/HEY1/NRP1/TIAM1/OLFM1/EDNRB/RGCC/EPHA4/MEF2C/FOXC1	16
Endothelial_cells	GO:0032496	response to lipopolysaccharide	18.243	350.189	0.0514285714285714	3.99153439153439	6.45405155842732	7.14448229123616e-07	2.73915281404241e-05	1.99488748519298e-05	SELE/EFNB2/THBD/VIM/SELP/ABCB1/AKAP12/EDNRB/MEF2C/ARID5A/TLR4/ZFP36/FOS/CD200/LCN10/NOS3/CX3CL1/SERPINE1	18
Endothelial_cells	GO:1903035	negative regulation of response to wounding	10.243	101.189	0.099009900990099	7.6844721509188	7.69538905185489	7.21442117547278e-07	2.73915281404241e-05	1.99488748519298e-05	THBD/PLAT/IL33/SERPINE2/EPHA4/MMRN1/ANGPT2/TFPI/NOS3/SERPINE1	10
Endothelial_cells	GO:2001237	negative regulation of extrinsic apoptotic signaling pathway	10.243	103.189	0.0970873786407767	7.53525909944464	7.59814104764784	8.66166847056544e-07	3.25365440101772e-05	2.36959194553095e-05	NRP1/ITPRIP/ICAM1/KLF4/HSPA1A/HSPA1B/FYN/NOS3/CX3CL1/SERPINE1	10
Endothelial_cells	GO:0001654	eye development	20.243	432.189	0.0462962962962963	3.5932022557537	6.22940805368734	8.89640847146123e-07	3.3066545592347e-05	2.40819123498945e-05	FLT1/SPRY1/KDR/NES/VIM/TGFBR2/JAG1/COL4A1/NRP1/DLL4/PTPRM/FBN1/ZEB1/FOXC1/KLF4/SLC25A25/GPM6A/ADAMTS9/FOS/ATP2B4	20
Endothelial_cells	GO:0001886	endothelial cell morphogenesis	5.243	15.1886	0.333333333333333	25.8710562414266	11.0090388901305	9.20988557534255e-07	3.38751103818068e-05	2.4670779013774e-05	CDH5/HEG1/STC1/ID1/COL18A1	5
Endothelial_cells	GO:0070482	response to oxygen levels	18.243	357.189	0.0504201680672269	3.91326901130823	6.34894025910169	9.50402077836166e-07	3.45965952251495e-05	2.51962265453473e-05	ENG/EPAS1/PDLIM1/STC1/HSPG2/TGFBR3/CAV1/ABCB1/POSTN/PLAT/MYC/RGCC/EPHA4/EGR1/STC2/PTGIS/FOS/ANGPT2	18
Endothelial_cells	GO:0150063	visual system development	20.243	436.189	0.0458715596330275	3.56023709744403	6.17929723421319	1.02621384517901e-06	3.69751131359907e-05	2.69284685689831e-05	FLT1/SPRY1/KDR/NES/VIM/TGFBR2/JAG1/COL4A1/NRP1/DLL4/PTPRM/FBN1/ZEB1/FOXC1/KLF4/SLC25A25/GPM6A/ADAMTS9/FOS/ATP2B4	20
Endothelial_cells	GO:0043537	negative regulation of blood vessel endothelial cell migration	9.243	83.1886	0.108433734939759	8.41588576528336	7.73564608468799	1.21055774634479e-06	4.31765596196309e-05	3.14448971219599e-05	MMRN2/DLL4/ROBO4/RGCC/MEF2C/KLF4/MMRN1/ANGPT2/ATP2B4	9
Endothelial_cells	GO:0048880	sensory system development	20.243	443.189	0.0451467268623025	3.50398052931286	6.09299728022563	1.31203627277492e-06	4.63280007916826e-05	3.37400485725173e-05	FLT1/SPRY1/KDR/NES/VIM/TGFBR2/JAG1/COL4A1/NRP1/DLL4/PTPRM/FBN1/ZEB1/FOXC1/KLF4/SLC25A25/GPM6A/ADAMTS9/FOS/ATP2B4	20
Endothelial_cells	GO:0035924	cellular response to vascular endothelial growth factor stimulus	9.243	85.1886	0.105882352941176	8.21786492374728	7.61966465125785	1.48287617990893e-06	5.16925941553842e-05	3.76470084579003e-05	FLT1/KDR/NRP1/ITGA5/DLL4/FOXC1/HSPB1/ATP2B4/FLT4	9
Endothelial_cells	GO:0070371	ERK1 and ERK2 cascade	17.243	331.189	0.0513595166163142	3.98617482873945	6.26196814881903	1.49324401128553e-06	5.16925941553842e-05	3.76470084579003e-05	FN1/SPRY1/KDR/RAMP3/NRP1/TEK/AKAP12/MYC/DUSP6/EPHA4/ICAM1/TLR4/KLF4/NPNT/ATF3/CX3CL1/FLT4	17
Endothelial_cells	GO:0048771	tissue remodeling	13.243	197.189	0.065989847715736	5.12168118485095	6.64392006168121	1.7355025169773e-06	5.94957222082217e-05	4.33299197646963e-05	EPAS1/S1PR1/GJA5/JAG1/CAV1/LEPR/DLL4/GJA1/TIE1/MEF2C/FOXC1/NOS3/FLT4	13
Endothelial_cells	GO:0002237	response to molecule of bacterial origin	18.243	375.189	0.048	3.72543209876543	6.09044310635534	1.91601624809899e-06	6.50524362695917e-05	4.73767985233384e-05	SELE/EFNB2/THBD/VIM/SELP/ABCB1/AKAP12/EDNRB/MEF2C/ARID5A/TLR4/ZFP36/FOS/CD200/LCN10/NOS3/CX3CL1/SERPINE1	18
Endothelial_cells	GO:0070372	regulation of ERK1 and ERK2 cascade	16.243	303.189	0.0528052805280528	4.09838514715669	6.21169967463714	2.13742952819411e-06	7.18787015624134e-05	5.23482740589294e-05	FN1/SPRY1/KDR/RAMP3/NRP1/TEK/AKAP12/DUSP6/EPHA4/ICAM1/TLR4/KLF4/NPNT/ATF3/CX3CL1/FLT4	16
Endothelial_cells	GO:2000351	regulation of endothelial cell apoptotic process	8.243	67.1886	0.119402985074627	9.26724402677968	7.74475563246896	2.29251857008452e-06	7.63668214242305e-05	5.56169102950991e-05	KDR/CDH5/TEK/ECSCR/RGCC/ICAM1/ID1/SERPINE1	8
Endothelial_cells	GO:0003014	renal system process	11.243	143.189	0.0769230769230769	5.97024374802153	6.81608823728614	2.50962387871117e-06	8.28175879974685e-05	6.03149152552029e-05	CD34/GSN/ABCG2/HYAL2/PCSK5/STC1/GJA5/SULF1/SULF2/EDNRB/MCAM	11
Endothelial_cells	GO:1905314	semi-lunar valve development	7.243	49.1886	0.142857142857143	11.08759553204	8.07769361775441	2.92902548424119e-06	9.57628609708856e-05	6.97427802924096e-05	GJA5/TGFBR2/JAG1/HEY1/DLL4/TIE1/NOS3	7
Endothelial_cells	GO:0030193	regulation of blood coagulation	8.243	70.1886	0.114285714285714	8.87007642563198	7.53654327834755	3.20972265537141e-06	0.000103977345835931	7.57252771325191e-05	THBD/CAV1/PLAT/SERPINE2/ANGPT2/TFPI/NOS3/SERPINE1	8
Endothelial_cells	GO:0007566	embryo implantation	8.243	71.1886	0.112676056338028	8.74514577174984	7.46989599152377	3.57747692624855e-06	0.000114837009332579	8.36342213476097e-05	IGFBP7/PCSK5/STC1/HSPG2/GJA1/STC2/LAMB1/PTGIS	8
Endothelial_cells	GO:0043491	phosphatidylinositol 3-kinase/protein kinase B signal transduction	17.243	354.189	0.0480225988700565	3.72718606868011	5.91790159789155	3.69886508668272e-06	0.000117663897487177	8.56930052799041e-05	FLT1/FN1/IGF2/ENG/PIK3R3/KDR/HYAL2/RAMP3/SELP/TEK/IL33/SERPINE2/RGCC/KLF4/HBEGF/FYN/CX3CL1	17
Endothelial_cells	GO:1900046	regulation of hemostasis	8.243	72.1886	0.111111111111111	8.62368541380887	7.40454807656285	3.98035161745057e-06	0.000125487692510875	9.1390968058569e-05	THBD/CAV1/PLAT/SERPINE2/ANGPT2/TFPI/NOS3/SERPINE1	8
Endothelial_cells	GO:0050900	leukocyte migration	18.243	397.189	0.0453400503778338	3.51898497994216	5.79531856883408	4.25677379276979e-06	0.000132051579187932	9.6171356841246e-05	FLT1/SELE/PLVAP/CD34/S1PR1/SELP/JAM2/IL33/EDNRB/ITGA9/MSN/ICAM1/CMKLR1/CD200/ABL2/FYN/CX3CL1/SERPINE1	18
Endothelial_cells	GO:0072073	kidney epithelium development	11.243	151.189	0.0728476821192053	5.65393944349058	6.55981409769426	4.26334750139457e-06	0.000132051579187932	9.6171356841246e-05	SPRY1/CD34/EFNB2/PODXL/JAG1/MYC/EDNRB/EPHA4/MEF2C/FOXC1/NPNT	11
Endothelial_cells	GO:0030195	negative regulation of blood coagulation	7.243	52.1886	0.134615384615385	10.4479265590377	7.79425284531205	4.414367401055e-06	0.000134574658721463	9.80088811150959e-05	THBD/PLAT/SERPINE2/ANGPT2/TFPI/NOS3/SERPINE1	7
Endothelial_cells	GO:0072577	endothelial cell apoptotic process	8.243	73.1886	0.10958904109589	8.50555273690738	7.34045551165467	4.42103098603502e-06	0.000134574658721463	9.80088811150959e-05	KDR/CDH5/TEK/ECSCR/RGCC/ICAM1/ID1/SERPINE1	8
Endothelial_cells	GO:0048661	positive regulation of smooth muscle cell proliferation	9.243	98.1886	0.0918367346938776	7.12773998488284	6.94834571347438	4.90192944393375e-06	0.000147937716807949	0.000107741013329106	ADAMTS1/S1PR1/CALCRL/GJA1/RGCC/TLR4/HBEGF/CX3CL1/ID2	9
Endothelial_cells	GO:1900047	negative regulation of hemostasis	7.243	53.1886	0.132075471698113	10.2507958692445	7.70486241546962	5.03075380444288e-06	0.00015053891257193	0.000109635428583889	THBD/PLAT/SERPINE2/ANGPT2/TFPI/NOS3/SERPINE1	7
Endothelial_cells	GO:0007162	negative regulation of cell adhesion	16.243	326.189	0.049079754601227	3.80923527481128	5.84547693836858	5.45644152223474e-06	0.000161905000126142	0.000117913194505259	FAM107A/PODXL/HSPG2/DLC1/JAG1/LRRC32/POSTN/SERPINE2/RGCC/EPHA4/KLF4/LAMB1/FGL2/ANGPT2/CX3CL1/SERPINE1	16
Endothelial_cells	GO:0001974	blood vessel remodeling	7.243	54.1886	0.12962962962963	10.0609663161103	7.61782159707973	5.71710568401437e-06	0.000168225834752123	0.000122516571807431	EPAS1/JAG1/DLL4/MEF2C/FOXC1/NOS3/FLT4	7
Endothelial_cells	GO:2001233	regulation of apoptotic signaling pathway	18.243	406.189	0.0443349753694581	3.44097792373654	5.68053484242954	5.80103964918154e-06	0.000169284884307934	0.000123287863096568	HYAL2/CAV1/CLU/NRP1/ITPRIP/MYC/ICAM1/TLR4/KLF4/HSPA1A/CTSC/HSPB1/ATF3/HSPA1B/FYN/NOS3/CX3CL1/SERPINE1	18
Endothelial_cells	GO:0050818	regulation of coagulation	8.243	76.1886	0.105263157894737	8.16980723413472	7.15530010526418	5.9990654570707e-06	0.000173628689581284	0.000126451396994165	THBD/CAV1/PLAT/SERPINE2/ANGPT2/TFPI/NOS3/SERPINE1	8
Endothelial_cells	GO:0001667	ameboidal-type cell migration	14.243	256.189	0.0546875	4.24447016460905	5.97129077327239	6.27316991466432e-06	0.000180085877794144	0.000131154078746469	ENPP2/SEMA3G/FN1/HYAL2/PDLIM1/SOX17/TGFBR2/NRP1/PTPRG/AKAP12/GJA1/EDNRB/TNS1/HBEGF	14
Endothelial_cells	GO:0090092	regulation of transmembrane receptor protein serine/threonine kinase signaling pathway	16.243	331.189	0.0483383685800604	3.75169395646066	5.77026493721004	6.61310526070494e-06	0.000185544125043537	0.000135129245474328	SPRY1/ENG/KDR/CDH5/TGFBR3/TGFBR2/LRRC32/CAV1/SULF1/FBN1/ZEB1/NPNT/HSPA1A/CAV2/LTBP1/LTBP4	16
Endothelial_cells	GO:0003281	ventricular septum development	8.243	77.1886	0.103896103896104	8.06370584148362	7.09582843334615	6.62094583842698e-06	0.000185544125043537	0.000135129245474328	HEG1/GJA5/TGFBR3/TGFBR2/HEY1/PDE2A/NOS3/ID2	8
Endothelial_cells	GO:0061045	negative regulation of wound healing	8.243	77.1886	0.103896103896104	8.06370584148362	7.09582843334615	6.62094583842698e-06	0.000185544125043537	0.000135129245474328	THBD/PLAT/SERPINE2/MMRN1/ANGPT2/TFPI/NOS3/SERPINE1	8
Endothelial_cells	GO:2000352	negative regulation of endothelial cell apoptotic process	6.243	37.1886	0.162162162162162	12.5859192525859	8.05924866519188	7.15591166534687e-06	0.000198956882601101	0.000144897573132552	KDR/CDH5/TEK/ICAM1/ID1/SERPINE1	6
Endothelial_cells	GO:0050819	negative regulation of coagulation	7.243	56.1886	0.125	9.70164609053498	7.4503714514835	7.32463938391999e-06	0.000202057044254855	0.000147155378412143	THBD/PLAT/SERPINE2/ANGPT2/TFPI/NOS3/SERPINE1	7
Endothelial_cells	GO:0007517	muscle organ development	17.243	373.189	0.0455764075067024	3.53732940566423	5.65464917429333	7.39003587316193e-06	0.000202280749365386	0.00014731829978078	IGF2/ENG/S1PR1/HEG1/TGFBR3/CAV1/DLL4/MYC/MEF2C/VAMP5/EGR1/FOXC1/HBEGF/FOS/ATF3/RCAN1/CAV2	17
Endothelial_cells	GO:0050727	regulation of inflammatory response	19.243	460.189	0.041304347826087	3.20576131687243	5.47187462638977	8.74643729447396e-06	0.000236022998268087	0.000171892317598693	SELE/HYAL2/CDH5/SOCS3/TEK/IL33/EDNRB/PLK2/ETS1/PDE2A/TLR4/KLF4/LDLR/CTSC/PTGIS/CD200/FYN/CX3CL1/SERPINE1	19
Endothelial_cells	GO:0006809	nitric oxide biosynthetic process	8.243	80.1886	0.1	7.76131687242798	6.9236659657644	8.82328965488176e-06	0.000236022998268087	0.000171892317598693	KLF2/CAV1/CLU/TLR4/KLF4/PTGIS/ATP2B4/NOS3	8
Endothelial_cells	GO:0051145	smooth muscle cell differentiation	8.243	80.1886	0.1	7.76131687242798	6.9236659657644	8.82328965488176e-06	0.000236022998268087	0.000171892317598693	ENG/HEY1/TMEM204/EDNRB/ZEB1/MEF2C/NPNT/RCAN1	8
Endothelial_cells	GO:0001569	branching involved in blood vessel morphogenesis	6.243	39.1886	0.153846153846154	11.9404874960431	7.81367328403084	9.82869863725806e-06	0.000258993543941479	0.000188621451459713	ENG/KDR/TGFBR2/COL4A1/NRP1/DLL4	6
Endothelial_cells	GO:0003180	aortic valve morphogenesis	6.243	39.1886	0.153846153846154	11.9404874960431	7.81367328403084	9.82869863725806e-06	0.000258993543941479	0.000188621451459713	TGFBR2/JAG1/HEY1/DLL4/TIE1/NOS3	6
Endothelial_cells	GO:0090049	regulation of cell migration involved in sprouting angiogenesis	8.243	82.1886	0.0975609756097561	7.57201646090535	6.81378646211932	1.06113197701812e-05	0.000277544963766739	0.000202132196479943	KDR/MMRN2/TGFBR3/NRP1/DLL4/PLK2/KLF4/MMRN1	8
Endothelial_cells	GO:0010595	positive regulation of endothelial cell migration	10.243	136.189	0.0735294117647059	5.70685064149116	6.29373094558995	1.07732507995776e-05	0.00027766677790736	0.000202220912050465	KDR/SPARC/TGFBR3/NRP1/TEK/PLK2/ETS1/HSPB1/NOS3/FLT4	10
Endothelial_cells	GO:0046718	symbiont entry into host cell	10.243	136.189	0.0735294117647059	5.70685064149116	6.29373094558995	1.07732507995776e-05	0.00027766677790736	0.000202220912050465	HYAL2/EFNB2/CAV1/NRP1/ITGA5/ICAM1/LDLR/HSPA1A/HSPA1B/CAV2	10
Endothelial_cells	GO:0061138	morphogenesis of a branching epithelium	12.243	199.189	0.0603015075376884	4.68019107885105	5.96261911020782	1.0957110992004e-05	0.000280359122556277	0.000204181709789976	SPRY1/ENG/KDR/SOCS3/TGFBR2/COL4A1/NRP1/SULF1/DLL4/MYC/TIE1/NPNT	12
Endothelial_cells	GO:0048568	embryonic organ development	19.243	472.189	0.0402542372881356	3.12425891051126	5.33972410242698	1.25606900681593e-05	0.000319077673601945	0.000232379900314374	IGF2/ENG/EPAS1/KDR/NES/SPARC/PCSK5/GJA5/SOCS3/SOX17/TGFBR2/HEY1/MYC/FBN1/ZEB1/MEF2C/SOX18/FOXC1/ID2	19
Endothelial_cells	GO:0061041	regulation of wound healing	10.243	139.189	0.0719424460431655	5.5836812031856	6.19676320391069	1.30539862653177e-05	0.000329240182163119	0.000239781116136624	THBD/CAV1/PLAT/SERPINE2/HBEGF/MMRN1/ANGPT2/TFPI/NOS3/SERPINE1	10
Endothelial_cells	GO:0051896	regulation of phosphatidylinositol 3-kinase/protein kinase B signal transduction	15.243	311.189	0.0482315112540193	3.7434004207852	5.57335571572562	1.3238500923163e-05	0.00033152586354389	0.00024144574658669	FLT1/FN1/IGF2/ENG/KDR/HYAL2/RAMP3/SELP/TEK/IL33/SERPINE2/KLF4/HBEGF/FYN/CX3CL1	15
Endothelial_cells	GO:0003229	ventricular cardiac muscle tissue development	7.243	62.1886	0.112903225806452	8.76277711403159	6.99463016697519	1.45460483273817e-05	0.000361704905943555	0.000263424729902102	ENG/HEG1/TGFBR3/DLL4/FOXC1/ADAMTS9/ID2	7
Endothelial_cells	GO:0044409	symbiont entry into host	10.243	141.189	0.0709219858156028	5.50448005136736	6.13367159832972	1.47956581721292e-05	0.000365338944096421	0.000266071350125224	HYAL2/EFNB2/CAV1/NRP1/ITGA5/ICAM1/LDLR/HSPA1A/HSPA1B/CAV2	10
Endothelial_cells	GO:0010718	positive regulation of epithelial to mesenchymal transition	7.243	63.1886	0.111111111111111	8.62368541380887	6.92466214260446	1.61864357510128e-05	0.000396904893311293	0.000289060398682195	ENG/TGFBR2/JAG1/TIAM1/OLFM1/RGCC/FOXC1	7
Endothelial_cells	GO:0034612	response to tumor necrosis factor	13.243	244.189	0.0532786885245902	4.13512784186737	5.63137697192844	1.77917249382733e-05	0.00043325917763478	0.000315536726128506	SELE/PLVAP/HYAL2/KLF2/CCDC3/ABCB1/POSTN/AKAP12/ZFP36/NPNT/HSPA1A/FOS/HSPA1B	13
Endothelial_cells	GO:0042116	macrophage activation	9.243	115.189	0.0782608695652174	6.07407407407408	6.23549045085198	1.8122536521922e-05	0.000438292304513058	0.000319202283511574	CD93/CLU/IL33/TLR4/LDLR/CTSC/CD200/LCN10/CX3CL1	9
Endothelial_cells	GO:0046209	nitric oxide metabolic process	8.243	89.1886	0.0898876404494382	6.97646460442965	6.45659087348238	1.94613279898865e-05	0.000467469041716252	0.000340451301677713	KLF2/CAV1/CLU/TLR4/KLF4/PTGIS/ATP2B4/NOS3	8
Endothelial_cells	GO:0045428	regulation of nitric oxide biosynthetic process	7.243	65.1886	0.107692307692308	8.35834124723014	6.78926961346355	1.99274276618522e-05	0.000475430723472973	0.000346249685475852	KLF2/CAV1/CLU/TLR4/KLF4/PTGIS/ATP2B4	7
Endothelial_cells	GO:0001763	morphogenesis of a branching structure	12.243	214.189	0.0560747663551402	4.35214030229606	5.6343503961525	2.26590073010346e-05	0.00053697285087217	0.000391069974118174	SPRY1/ENG/KDR/SOCS3/TGFBR2/COL4A1/NRP1/SULF1/DLL4/MYC/TIE1/NPNT	12
Endothelial_cells	GO:2001057	reactive nitrogen species metabolic process	8.243	91.1886	0.0879120879120879	6.8231357120246	6.36157509895186	2.29070489994867e-05	0.000537906715447612	0.000391750094900361	KLF2/CAV1/CLU/TLR4/KLF4/PTGIS/ATP2B4/NOS3	8
Endothelial_cells	GO:0003176	aortic valve development	6.243	45.1886	0.133333333333333	10.3484224965706	7.17298784815623	2.30030909183204e-05	0.000537906715447612	0.000391750094900361	TGFBR2/JAG1/HEY1/DLL4/TIE1/NOS3	6
Endothelial_cells	GO:0017015	regulation of transforming growth factor beta receptor signaling pathway	11.243	181.189	0.0607734806629834	4.71682240865789	5.74039668385214	2.37683451410027e-05	0.000552144912453162	0.000402119578805192	SPRY1/ENG/TGFBR3/LRRC32/FBN1/ZEB1/NPNT/HSPA1A/CAV2/LTBP1/LTBP4	11
Endothelial_cells	GO:0051897	positive regulation of phosphatidylinositol 3-kinase/protein kinase B signal transduction	12.243	217.189	0.0552995391705069	4.29197246401548	5.57231653709285	2.60006714179235e-05	0.000598799412855826	0.000436097412573383	FLT1/FN1/IGF2/ENG/KDR/RAMP3/SELP/TEK/IL33/HBEGF/FYN/CX3CL1	12
Endothelial_cells	GO:0060412	ventricular septum morphogenesis	6.243	46.1886	0.130434782608696	10.1234567901235	7.07791565814569	2.61706478844749e-05	0.000598799412855826	0.000436097412573383	GJA5/TGFBR3/TGFBR2/HEY1/NOS3/ID2	6
Endothelial_cells	GO:0072010	glomerular epithelium development	5.243	28.1886	0.178571428571429	13.85949441505	7.7796902313626	2.62854457639912e-05	0.000598799412855826	0.000436097412573383	CD34/PODXL/JAG1/EDNRB/FOXC1	5
Endothelial_cells	GO:0016049	cell growth	19.243	499.189	0.0380761523046092	2.95521083318901	5.05712070972184	2.70902052792272e-05	0.000613176377185585	0.000446567958820189	IGFBP3/SEMA3G/FN1/IGFBP7/IGFBP4/HYAL2/FAM107A/SOX17/TGFBR2/NRP1/POSTN/SERPINE2/OLFM1/GJA1/CDKN1A/HBEGF/HSPA1A/HSPA1B/LTBP4	19
Endothelial_cells	GO:1903844	regulation of cellular response to transforming growth factor beta stimulus	11.243	184.189	0.0597826086956522	4.63991769547325	5.66847401612809	2.76755656491539e-05	0.000622435810873645	0.000453311477578833	SPRY1/ENG/TGFBR3/LRRC32/FBN1/ZEB1/NPNT/HSPA1A/CAV2/LTBP1/LTBP4	11
Endothelial_cells	GO:0048738	cardiac muscle tissue development	13.243	255.189	0.0509803921568627	3.95674977810054	5.43097049767867	2.82621084910425e-05	0.000628129639315695	0.000457458214863313	ENG/S1PR1/EFNB2/HEG1/GJA5/TGFBR3/HEY1/DLL4/GJA1/MEF2C/FOXC1/ADAMTS9/ID2	13
Endothelial_cells	GO:0001558	regulation of cell growth	17.243	414.189	0.0410628019323672	3.1870141746685	5.14053456770779	2.82845122206727e-05	0.000628129639315695	0.000457458214863313	IGFBP3/SEMA3G/FN1/IGFBP7/IGFBP4/HYAL2/FAM107A/SOX17/NRP1/SERPINE2/OLFM1/GJA1/CDKN1A/HBEGF/HSPA1A/HSPA1B/LTBP4	17
Endothelial_cells	GO:0010812	negative regulation of cell-substrate adhesion	7.243	69.1886	0.101449275362319	7.87379972565158	6.53512789328901	2.95618094130126e-05	0.000648340056132592	0.000472177184674663	FAM107A/DLC1/JAG1/POSTN/ANGPT2/CX3CL1/SERPINE1	7
Endothelial_cells	GO:0080164	regulation of nitric oxide metabolic process	7.243	69.1886	0.101449275362319	7.87379972565158	6.53512789328901	2.95618094130126e-05	0.000648340056132592	0.000472177184674663	KLF2/CAV1/CLU/TLR4/KLF4/PTGIS/ATP2B4	7
Endothelial_cells	GO:0035265	organ growth	11.243	187.189	0.0588235294117647	4.56548051319293	5.59808437009663	3.21257564610403e-05	0.000700222506567489	0.000509962462861088	IGF2/FBLN5/S1PR1/HEG1/STC1/TGFBR3/TGFBR2/LEPR/DUSP6/MEF2C/FOXC1	11
Endothelial_cells	GO:0060347	heart trabecula formation	4.243	15.1886	0.266666666666667	20.6968449931413	8.7187021909097	3.28216102545102e-05	0.000711000649132978	0.000517812036498343	ADAMTS1/TGFBR3/HEY1/TEK	4
Endothelial_cells	GO:0014909	smooth muscle cell migration	8.243	96.1886	0.0833333333333333	6.46776406035665	6.13606975597469	3.38209544178598e-05	0.000728181646643066	0.000530324721712653	IGFBP3/ADAMTS1/NRP1/POSTN/PLAT/MEF2C/TLR4/SERPINE1	8
Endothelial_cells	GO:0060384	innervation	5.243	30.1886	0.166666666666667	12.9355281207133	7.47454438891447	3.73212522257589e-05	0.000798674797631239	0.000581663918261747	NRP1/SULF1/SULF2/SERPINE2/EPHA4	5
Endothelial_cells	GO:0071356	cellular response to tumor necrosis factor	12.243	226.189	0.0530973451327434	4.12105320659893	5.3927459843178	3.87299314328355e-05	0.000823827637887602	0.000599982387383748	PLVAP/HYAL2/KLF2/CCDC3/ABCB1/POSTN/AKAP12/ZFP36/NPNT/HSPA1A/FOS/HSPA1B	12
Endothelial_cells	GO:0045637	regulation of myeloid cell differentiation	12.243	227.189	0.052863436123348	4.1028987871866	5.37337021850404	4.04321933248821e-05	0.000854886674432087	0.000622602258384411	JAG1/MYC/ETS1/FBN1/SCIN/MEF2C/TLR4/ZFP36/HSPA1A/FOS/HSPA1B/ID2	12
Endothelial_cells	GO:0007044	cell-substrate junction assembly	8.243	99.1886	0.0808080808080808	6.27177121004282	6.00832999364436	4.22439976206667e-05	0.000887878307134371	0.000646629612702311	FN1/KDR/FAM107A/DLC1/NRP1/TEK/ITGA5/TNS1	8
Endothelial_cells	GO:0010717	regulation of epithelial to mesenchymal transition	9.243	128.189	0.0703125	5.45717592592593	5.78069830476156	4.25062565491907e-05	0.00088810409393605	0.000646794050138106	SPRY1/ENG/TGFBR2/JAG1/TIAM1/OLFM1/RGCC/EPHA4/FOXC1	9
Endothelial_cells	GO:0071222	cellular response to lipopolysaccharide	12.243	229.189	0.0524017467248908	4.06706561000593	5.33494986296697	4.40322841492529e-05	0.000909252487488213	0.00066219613556133	EFNB2/VIM/ABCB1/EDNRB/MEF2C/ARID5A/TLR4/ZFP36/CD200/NOS3/CX3CL1/SERPINE1	12
Endothelial_cells	GO:0003094	glomerular filtration	5.243	31.1886	0.161290322580645	12.5182530200451	7.3326583644107	4.40334679582227e-05	0.000909252487488213	0.00066219613556133	CD34/GJA5/SULF1/SULF2/MCAM	5
Endothelial_cells	GO:0043410	positive regulation of MAPK cascade	18.243	474.189	0.0379746835443038	2.94733552117518	4.90562048231716	4.58107056807107e-05	0.000940451173015056	0.000684917711003527	IGFBP3/FLT1/IGF2/KDR/IGFBP4/RAMP3/NRP1/TEK/AKAP12/EPHA4/MEF2C/ICAM1/TLR4/NPNT/GADD45B/CAV2/CX3CL1/FLT4	18
Endothelial_cells	GO:0001837	epithelial to mesenchymal transition	11.243	195.189	0.0564102564102564	4.37817874854912	5.41743303579271	4.71315415511214e-05	0.000961973833624333	0.000700592369999328	SPRY1/ENG/TGFBR3/TGFBR2/JAG1/HEY1/TIAM1/OLFM1/RGCC/EPHA4/FOXC1	11
Endothelial_cells	GO:0061448	connective tissue development	14.243	307.189	0.0456026058631922	3.53936274312677	5.12500716124991	4.75159330348689e-05	0.000964245744517944	0.000702246971592165	CD34/HYAL2/STC1/TGFBR2/SULF1/MGP/SULF2/ZEB1/SCIN/MEF2C/ARID5A/EGR1/SLC25A25/ID2	14
Endothelial_cells	GO:0001952	regulation of cell-matrix adhesion	9.243	131.189	0.0687022900763359	5.33220243143907	5.6845319587003	5.09840812660845e-05	0.00102871309114597	0.000749197657341621	KDR/FAM107A/DLC1/JAG1/NRP1/TEK/POSTN/CX3CL1/SERPINE1	9
Endothelial_cells	GO:0061437	renal system vasculature development	5.243	32.1886	0.15625	12.1270576131687	7.19715488180683	5.1642673779718e-05	0.00103022757692759	0.00075030063659739	CD34/NRP1/TEK/EGR1/ANGPT2	5
Endothelial_cells	GO:0061440	kidney vasculature development	5.243	32.1886	0.15625	12.1270576131687	7.19715488180683	5.1642673779718e-05	0.00103022757692759	0.00075030063659739	CD34/NRP1/TEK/EGR1/ANGPT2	5
Endothelial_cells	GO:0002685	regulation of leukocyte migration	12.243	233.189	0.0515021459227468	3.99724474116463	5.25940152288697	5.20734566441678e-05	0.00103298525511549	0.000752309015858675	SELE/PLVAP/SELP/JAM2/IL33/MSN/ICAM1/CMKLR1/CD200/ABL2/CX3CL1/SERPINE1	12
Endothelial_cells	GO:0043114	regulation of vascular permeability	6.243	52.1886	0.115384615384615	8.95536562203229	6.56293534328008	5.33299601222329e-05	0.00105200049827712	0.000766157557063304	PLVAP/CLDN5/CDH5/TEK/AKAP12/PDE2A	6
Endothelial_cells	GO:0030099	myeloid cell differentiation	18.243	481.189	0.0374220374220374	2.9044429044429	4.83378326655617	5.53292191434076e-05	0.00108264220563485	0.000788473492932056	EPAS1/TGFBR3/KLF2/TGFBR2/JAG1/IL33/MYC/ETS1/FBN1/SCIN/MEF2C/PDE2A/TLR4/ZFP36/HSPA1A/FOS/HSPA1B/ID2	18
Endothelial_cells	GO:0033627	cell adhesion mediated by integrin	7.243	76.1886	0.0921052631578947	7.14858132986788	6.13614051258918	5.54965276748535e-05	0.00108264220563485	0.000788473492932056	PODXL/ITGA5/FBN1/ICAM1/NPNT/MMRN1/SERPINE1	7
Endothelial_cells	GO:0010811	positive regulation of cell-substrate adhesion	9.243	133.189	0.0676691729323308	5.25201893622946	5.62204765926901	5.73946758667122e-05	0.0011135197828866	0.000810961209614678	FN1/KDR/ABI3BP/NRP1/FBLN2/TEK/ITGA5/NPNT/CX3CL1	9
Endothelial_cells	GO:0007159	leukocyte cell-cell adhesion	17.243	439.189	0.0387243735763098	3.00552134012018	4.85747488777005	5.87387869974994e-05	0.00113336970977142	0.000825417639544959	SELE/IGF2/EFNB2/TGFBR2/LRRC32/CAV1/SELP/ITGA5/JAM2/PNP/ETS1/MSN/ICAM1/KLF4/FGL2/ABL2/FYN	17
Endothelial_cells	GO:0071216	cellular response to biotic stimulus	13.243	274.189	0.0474452554744526	3.68237661830525	5.10986807113655	5.92854101032096e-05	0.00113726489706975	0.000828254451114611	EFNB2/VIM/ABCB1/EDNRB/MEF2C/ARID5A/TLR4/ZFP36/CD200/TXNIP/NOS3/CX3CL1/SERPINE1	13
Endothelial_cells	GO:0048754	branching morphogenesis of an epithelial tube	10.243	166.189	0.0602409638554217	4.67549209182409	5.43408009275738	6.0139917807649e-05	0.00113726489706975	0.000828254451114611	SPRY1/ENG/KDR/TGFBR2/COL4A1/NRP1/DLL4/MYC/TIE1/NPNT	10
Endothelial_cells	GO:0060055	angiogenesis involved in wound healing	5.243	33.1886	0.151515151515152	11.7595710188303	7.06755151608729	6.02289820878063e-05	0.00113726489706975	0.000828254451114611	CD34/KDR/MCAM/CX3CL1/SERPINE1	5
Endothelial_cells	GO:0070841	inclusion body assembly	5.243	33.1886	0.151515151515152	11.7595710188303	7.06755151608729	6.02289820878063e-05	0.00113726489706975	0.000828254451114611	CLU/BAG3/HSPA1A/DNAJB1/HSPA1B	5
Endothelial_cells	GO:0003015	heart process	13.243	275.189	0.0472727272727273	3.66898615787505	5.09376615307673	6.15261662046363e-05	0.00115557921738601	0.000841592519809219	EPAS1/GSN/STC1/GJA5/RAMP3/CAV1/GJA1/EDNRB/HBEGF/CLIC2/ATP2B4/FYN/NOS3	13
Endothelial_cells	GO:0001704	formation of primary germ layer	9.243	135.189	0.0666666666666667	5.17421124828532	5.56080944030673	6.44717921930111e-05	0.00120449681605038	0.000877218537051106	FN1/SOX17/ITGA5/COL4A2/GJA1/ETS2/FOXC1/KLF4/LAMB1	9
Endothelial_cells	GO:0097205	renal filtration	5.243	34.1886	0.147058823529412	11.4137012829823	6.94341566330424	6.9876094194939e-05	0.00129859204527542	0.000945746803979147	CD34/GJA5/SULF1/SULF2/MCAM	5
Endothelial_cells	GO:0098742	cell-cell adhesion via plasma-membrane adhesion molecules	13.243	279.189	0.046594982078853	3.61638420579082	5.03010089622845	7.12418186166317e-05	0.00131704115987082	0.000959183041501413	SELE/SPARCL1/CLDN5/CDH5/TGFBR2/PCDH17/SELP/ITGA5/ROBO4/PTPRM/ICAM1/KLF4/CX3CL1	13
Endothelial_cells	GO:0010543	regulation of platelet activation	6.243	55.1886	0.109090909090909	8.4668911335578	6.33566364629678	7.35330848629586e-05	0.00135231938880785	0.000984875692544999	THBD/SELP/SERPINE2/TLR4/MMRN1/NOS3	6
Endothelial_cells	GO:0043536	positive regulation of blood vessel endothelial cell migration	7.243	80.1886	0.0875	6.79115226337449	5.93020628747532	7.71999458827324e-05	0.00141239900990636	0.00102863085787573	KDR/TGFBR3/NRP1/PLK2/ETS1/HSPB1/NOS3	7
Endothelial_cells	GO:0030323	respiratory tube development	11.243	207.189	0.0531400966183575	4.12437128486511	5.16393875672016	8.07870028321804e-05	0.00147040673711561	0.00107087709125891	SPRY1/EPAS1/KDR/PCSK5/HEG1/KLF2/TGFBR2/FBN1/ID1/NOS3/FLT4	11
Endothelial_cells	GO:0150115	cell-substrate junction organization	8.243	109.189	0.073394495412844	5.69637935591045	5.61787174452408	8.3954432351642e-05	0.00151831135192793	0.00110576536623289	FN1/KDR/FAM107A/DLC1/NRP1/TEK/ITGA5/TNS1	8
Endothelial_cells	GO:2001234	negative regulation of apoptotic signaling pathway	12.243	245.189	0.0489795918367347	3.80146132527085	5.04247519970174	8.42789648762032e-05	0.00151831135192793	0.00110576536623289	CLU/NRP1/ITPRIP/ICAM1/KLF4/HSPA1A/HSPB1/HSPA1B/FYN/NOS3/CX3CL1/SERPINE1	12
Endothelial_cells	GO:0001938	positive regulation of endothelial cell proliferation	8.243	110.189	0.0727272727272727	5.64459408903853	5.58150205995418	8.95467738837325e-05	0.00159691746759323	0.00116301312385943	IGF2/KDR/HSPG2/EGFL7/NRP1/TEK/CAV2/FLT4	8
Endothelial_cells	GO:0014812	muscle cell migration	8.243	110.189	0.0727272727272727	5.64459408903853	5.58150205995418	8.95467738837325e-05	0.00159691746759323	0.00116301312385943	IGFBP3/ADAMTS1/NRP1/POSTN/PLAT/MEF2C/TLR4/SERPINE1	8
Endothelial_cells	GO:0030168	platelet activation	9.243	141.189	0.0638297872340425	4.95403204623063	5.38413618981136	9.0263073695027e-05	0.0016016025789806	0.00116642522632611	VWF/THBD/SELP/ENTPD1/SERPINE2/TLR4/MMRN1/HSPB1/NOS3	9
Endothelial_cells	GO:0071219	cellular response to molecule of bacterial origin	12.243	247.189	0.048582995951417	3.77068026190833	5.00765402862624	9.10465536611746e-05	0.00160742690488804	0.00117066700312763	EFNB2/VIM/ABCB1/EDNRB/MEF2C/ARID5A/TLR4/ZFP36/CD200/NOS3/CX3CL1/SERPINE1	12
Endothelial_cells	GO:0050728	negative regulation of inflammatory response	11.243	210.189	0.0523809523809524	4.06545169508132	5.10354941232439	9.18623251272721e-05	0.00161376054738506	0.0011752797082269	CDH5/SOCS3/TEK/IL33/PLK2/KLF4/LDLR/PTGIS/CD200/FYN/CX3CL1	11
Endothelial_cells	GO:0032570	response to progesterone	5.243	36.1886	0.138888888888889	10.7796067672611	6.71002755113692	9.270527401594e-05	0.00162050654727864	0.00118019272757135	CAV1/ABCB1/FOS/TXNIP/FOSB	5
Endothelial_cells	GO:0038084	vascular endothelial growth factor signaling pathway	6.243	58.1886	0.103448275862069	8.0289484887186	6.12505440914708	9.94153171507799e-05	0.00172923884167194	0.00125938096862512	FLT1/KDR/NRP1/ITGA5/FOXC1/FLT4	6
Endothelial_cells	GO:0030856	regulation of epithelial cell differentiation	10.243	177.189	0.0564971751412429	4.38492478668248	5.16915990501997	0.000102793112586785	0.00177922784580362	0.0012957872757973	CLDN5/APOLD1/SPRY1/CDH5/JAG1/CAV1/ZEB1/FOXC1/ZFP36/SERPINE1	10
Endothelial_cells	GO:0014823	response to activity	7.243	84.1886	0.0833333333333333	6.46776406035665	5.73793320663539	0.000105377674995201	0.00179206464023756	0.00130513613739968	FN1/POSTN/ITGA5/COL4A2/SLC25A25/FOS/ANGPT2	7
Endothelial_cells	GO:0030947	regulation of vascular endothelial growth factor receptor signaling pathway	5.243	37.1886	0.135135135135135	10.4882660438216	6.60010602366207	0.00010607236188322	0.00179206464023756	0.00130513613739968	MMRN2/NRP1/ITGA5/TMEM204/MMRN1	5
Endothelial_cells	GO:0046677	response to antibiotic	5.243	37.1886	0.135135135135135	10.4882660438216	6.60010602366207	0.00010607236188322	0.00179206464023756	0.00130513613739968	HYAL2/ABCB1/ETS1/MEF2C/ID1	5
Endothelial_cells	GO:1901099	negative regulation of signal transduction in absence of ligand	5.243	37.1886	0.135135135135135	10.4882660438216	6.60010602366207	0.00010607236188322	0.00179206464023756	0.00130513613739968	KLF4/HSPA1A/HSPA1B/FYN/CX3CL1	5
Endothelial_cells	GO:2001240	negative regulation of extrinsic apoptotic signaling pathway in absence of ligand	5.243	37.1886	0.135135135135135	10.4882660438216	6.60010602366207	0.00010607236188322	0.00179206464023756	0.00130513613739968	KLF4/HSPA1A/HSPA1B/FYN/CX3CL1	5
Endothelial_cells	GO:0072132	mesenchyme morphogenesis	6.243	59.1886	0.101694915254237	7.89286461602846	6.05819010521383	0.000109489497566586	0.00184098769479816	0.00134076612809609	ENG/TGFBR2/HEY1/MYC/FOXC1/NOS3	6
Endothelial_cells	GO:0003184	pulmonary valve morphogenesis	4.243	20.1886	0.2	15.522633744856	7.4238220124994	0.000110739450074156	0.00184776524788695	0.00134570212720053	GJA5/JAG1/HEY1/NOS3	4
Endothelial_cells	GO:0006979	response to oxidative stress	16.243	418.189	0.0382775119617225	2.97083899423081	4.65524879315643	0.000110939176593609	0.00184776524788695	0.00134570212720053	FBLN5/EPAS1/HYAL2/PDLIM1/KLF2/NCOA7/KLF4/STC2/HSPA1A/FOS/ABL2/HSPA1B/TXNIP/RCAN1/FYN/NOS3	16
Endothelial_cells	GO:0002274	myeloid leukocyte activation	12.243	255.189	0.0470588235294118	3.65238441055435	4.87191090328836	0.000123007706067793	0.00203915591608158	0.0014850893299907	FN1/CD93/HYAL2/TGFBR2/CLU/IL33/TLR4/LDLR/CTSC/CD200/LCN10/CX3CL1	12
Endothelial_cells	GO:0043030	regulation of macrophage activation	6.243	61.1886	0.0983606557377049	7.6340821696013	5.92906221643822	0.00013206450185994	0.00216892909798812	0.00157960136129171	IL33/TLR4/LDLR/CTSC/CD200/CX3CL1	6
Endothelial_cells	GO:1904645	response to amyloid-beta	6.243	61.1886	0.0983606557377049	7.6340821696013	5.92906221643822	0.00013206450185994	0.00216892909798812	0.00157960136129171	RAMP3/GJA1/EPHA4/ICAM1/TLR4/FYN	6
Endothelial_cells	GO:0007519	skeletal muscle tissue development	10.243	183.189	0.0546448087431694	4.24115676088961	5.03361088000987	0.000135319637296887	0.00221210018192272	0.00161104227054724	IGF2/CAV1/MYC/MEF2C/VAMP5/EGR1/FOS/ATF3/RCAN1/CAV2	10
Endothelial_cells	GO:0035633	maintenance of blood-brain barrier	5.243	39.1886	0.128205128205128	9.95040624670254	6.39236141866408	0.000137199834048599	0.00223198680115487	0.00162552542301163	CLDN5/CDH5/ABCB1/JAM2/GJA1	5
Endothelial_cells	GO:0019058	viral life cycle	13.243	298.189	0.0436241610738255	3.38580937387798	4.74284690415727	0.00013780037458277	0.00223198680115487	0.00162552542301163	HYAL2/EFNB2/PCSK5/IFITM3/CAV1/NRP1/ITGA5/IFITM2/ICAM1/LDLR/HSPA1A/HSPA1B/CAV2	13
Endothelial_cells	GO:0060348	bone development	11.243	220.189	0.05	3.88065843621399	4.9100709818953	0.000138647532862998	0.00223545405725683	0.00162805057815094	FBLN5/KDR/STC1/TGFBR2/LEPR/SULF1/SULF2/GJA1/FBN1/MEF2C/FOXC1	11
Endothelial_cells	GO:0055008	cardiac muscle tissue morphogenesis	6.243	62.1886	0.0967741935483871	7.51095181202708	5.86667622825439	0.000144655764738428	0.00232172502405177	0.00169088054189464	ENG/S1PR1/HEG1/TGFBR3/DLL4/FOXC1	6
Endothelial_cells	GO:0051701	biological process involved in interaction with host	10.243	185.189	0.0540540540540541	4.19530641752864	4.98971439991658	0.000147929528133167	0.00236352562822721	0.00172132334950859	HYAL2/EFNB2/CAV1/NRP1/ITGA5/ICAM1/LDLR/HSPA1A/HSPA1B/CAV2	10
Endothelial_cells	GO:0006935	chemotaxis	17.243	474.189	0.0358649789029536	2.78359465888767	4.49313351276548	0.000148631621066169	0.00236404618912001	0.00172170246687838	ENPP2/SEMA3G/FLT1/ENG/KDR/S1PR1/EFNB2/NRP1/ECSCR/EDNRB/ITGA9/HBEGF/CMKLR1/HSPB1/ANGPT2/CX3CL1/SERPINE1	17
Endothelial_cells	GO:0014910	regulation of smooth muscle cell migration	7.243	89.1886	0.0786516853932584	6.10440652887594	5.51447499320202	0.000151811784087936	0.00239306879292188	0.001742839231799	IGFBP3/ADAMTS1/NRP1/POSTN/MEF2C/TLR4/SERPINE1	7
Endothelial_cells	GO:0035050	embryonic heart tube development	7.243	89.1886	0.0786516853932584	6.10440652887594	5.51447499320202	0.000151811784087936	0.00239306879292188	0.001742839231799	ENG/GJA5/SOX17/TGFBR2/MEF2C/SOX18/FOXC1	7
Endothelial_cells	GO:0003382	epithelial cell morphogenesis	5.243	40.1886	0.125	9.70164609053498	6.29403595745766	0.000155165615503577	0.00243506572596946	0.00177342502304205	CDH5/HEG1/STC1/ID1/COL18A1	5
Endothelial_cells	GO:0042330	taxis	17.243	476.189	0.0357142857142857	2.77189888300999	4.47332057776276	0.000156254238584018	0.00244129963026622	0.00177796509017585	ENPP2/SEMA3G/FLT1/ENG/KDR/S1PR1/EFNB2/NRP1/ECSCR/EDNRB/ITGA9/HBEGF/CMKLR1/HSPB1/ANGPT2/CX3CL1/SERPINE1	17
Endothelial_cells	GO:0002687	positive regulation of leukocyte migration	9.243	152.189	0.0592105263157895	4.59551656920078	5.08483688042438	0.000160109490251702	0.00249051370078749	0.00181380702381131	SELE/PLVAP/SELP/JAM2/ICAM1/CMKLR1/ABL2/CX3CL1/SERPINE1	9
Endothelial_cells	GO:0048863	stem cell differentiation	12.243	265.189	0.0452830188679245	3.51455858374097	4.70971059846713	0.000176111731949608	0.002727414585588	0.00198633869415001	SEMA3G/FN1/A2M/SOX17/TGFBR2/JAG1/NRP1/EDNRB/MEF2C/SOX18/FOXC1/GPM6A	12
Endothelial_cells	GO:0072009	nephron epithelium development	8.243	122.189	0.0655737704918033	5.08938811306753	5.17707248879688	0.00018440293324669	0.00284334828512691	0.00207077161995708	CD34/PODXL/JAG1/MYC/EDNRB/MEF2C/FOXC1/NPNT	8
Endothelial_cells	GO:0001656	metanephros development	7.243	92.1886	0.0760869565217391	5.90534979423868	5.38843335462723	0.000186820744020779	0.00286810455277117	0.00208880127067626	SPRY1/CD34/SOX17/MYC/FBN1/EGR1/ID2	7
Endothelial_cells	GO:0090083	regulation of inclusion body assembly	4.243	23.1886	0.173913043478261	13.4979423868313	6.85179222897637	0.000196339274442597	0.0029948072059515	0.00218107707795303	CLU/HSPA1A/DNAJB1/HSPA1B	4
Endothelial_cells	GO:0045926	negative regulation of growth	11.243	229.189	0.0480349344978166	3.72814347583877	4.74541810096854	0.000196770113786675	0.0029948072059515	0.00218107707795303	SEMA3G/HYAL2/SOX17/NRP1/SERPINE2/GJA1/CDKN1A/MT2A/STC2/HSPA1A/HSPA1B	11
Endothelial_cells	GO:1902903	regulation of supramolecular fiber organization	15.243	395.189	0.0379746835443038	2.94733552117518	4.46860837723818	0.000197904600647085	0.0029991465445702	0.0021842373588472	GSN/S1PR1/CDH5/HSPG2/DLC1/STMN1/CLU/NRP1/RGCC/SCIN/LDLR/HSPA1A/CDC42EP3/HSPA1B/CX3CL1	15
Endothelial_cells	GO:0016032	viral process	15.243	396.189	0.0378787878787879	2.93989275470757	4.45728122336715	0.000203371901308733	0.00306882984410742	0.00223498675167447	HYAL2/EFNB2/PCSK5/STOM/IFITM3/CAV1/NRP1/ITGA5/IFITM2/ICAM1/ZFP36/LDLR/HSPA1A/HSPA1B/CAV2	15
Endothelial_cells	GO:0008347	glial cell migration	6.243	66.1886	0.0909090909090909	7.05574261129817	5.63037579097654	0.000204833677855194	0.00307773496385825	0.00224147222844452	PTPRB/EPHA4/LAMB1/MATN2/FYN/CX3CL1	6
Endothelial_cells	GO:0044403	biological process involved in symbiotic interaction	11.243	231.189	0.0476190476190476	3.69586517734666	4.70995768331402	0.00021216831547119	0.00317443356749479	0.00231189649730649	FN1/HYAL2/EFNB2/CAV1/NRP1/ITGA5/ICAM1/LDLR/HSPA1A/HSPA1B/CAV2	11
Endothelial_cells	GO:0030162	regulation of proteolysis	15.243	398.189	0.0376884422110553	2.9251194242819	4.43473278399777	0.000214700236744013	0.00318891181772629	0.00232244080868855	TIMP3/GSN/CAV1/CLU/PLAT/ECSCR/IL33/SERPINE2/EPHA4/TIMP2/HSPA1A/CTSC/SERPINB1/HSPA1B/SERPINE1	15
Endothelial_cells	GO:1903706	regulation of hemopoiesis	16.243	443.189	0.036117381489842	2.80318442345029	4.38773291533653	0.000214942229572035	0.00318891181772629	0.00232244080868855	TGFBR2/JAG1/MYC/PNP/ETS1/FBN1/ZEB1/SCIN/MEF2C/TLR4/ZFP36/HSPA1A/FOS/FGL2/HSPA1B/ID2	16
Endothelial_cells	GO:0001953	negative regulation of cell-matrix adhesion	5.243	43.1886	0.116279069767442	9.02478706096277	6.01866498729284	0.000219971795560033	0.00324987619298108	0.0023668403283557	FAM107A/DLC1/JAG1/POSTN/SERPINE1	5
Endothelial_cells	GO:0031348	negative regulation of defense response	13.243	313.189	0.0415335463258786	3.22355013870811	4.53199975013849	0.000223060725303865	0.00328178092103312	0.00239007610490063	A2M/CDH5/SOCS3/TEK/IL33/PLK2/KLF4/LDLR/PTGIS/FGL2/CD200/FYN/CX3CL1	13
Endothelial_cells	GO:0014033	neural crest cell differentiation	7.243	95.1886	0.0736842105263158	5.7188650638943	5.2678414450397	0.00022808166613562	0.00332791885588791	0.00242367773105402	SEMA3G/FN1/JAG1/NRP1/EDNRB/MEF2C/FOXC1	7
Endothelial_cells	GO:1904705	regulation of vascular associated smooth muscle cell proliferation	7.243	95.1886	0.0736842105263158	5.7188650638943	5.2678414450397	0.00022808166613562	0.00332791885588791	0.00242367773105402	ADAMTS1/CALCRL/GJA1/CDKN1A/RGCC/MEF2C/RGS5	7
Endothelial_cells	GO:0042063	gliogenesis	14.243	357.189	0.0392156862745098	3.04365367546195	4.45377170643606	0.00023247822404152	0.00336145244592646	0.0024480997854785	PTPRB/VIM/LEPR/CLU/IL33/SERPINE2/EPHA4/TLR4/LDLR/LAMB1/MATN2/FYN/CX3CL1/ID2	14
Endothelial_cells	GO:0003177	pulmonary valve development	4.243	24.1886	0.166666666666667	12.9355281207133	6.68437087107281	0.000233235867814212	0.00336145244592646	0.0024480997854785	GJA5/JAG1/HEY1/NOS3	4
Endothelial_cells	GO:0061042	vascular wound healing	4.243	24.1886	0.166666666666667	12.9355281207133	6.68437087107281	0.000233235867814212	0.00336145244592646	0.0024480997854785	CD34/KDR/MCAM/SERPINE1	4
Endothelial_cells	GO:0035907	dorsal aorta development	3.243	10.1886	0.3	23.2839506172839	8.05274835477324	0.000237114737321003	0.00337601668338895	0.0024587067201834	ENG/HEY1/DLL4	3
Endothelial_cells	GO:0048845	venous blood vessel morphogenesis	3.243	10.1886	0.3	23.2839506172839	8.05274835477324	0.000237114737321003	0.00337601668338895	0.0024587067201834	ENG/EFNB2/HEG1	3
Endothelial_cells	GO:0070432	regulation of nucleotide-binding oligomerization domain containing 2 signaling pathway	3.243	10.1886	0.3	23.2839506172839	8.05274835477324	0.000237114737321003	0.00337601668338895	0.0024587067201834	TLR4/HSPA1A/HSPA1B	3
Endothelial_cells	GO:0032970	regulation of actin filament-based process	15.243	402.189	0.0373134328358209	2.89601375836865	4.39005344936658	0.000239005358961946	0.00338926876503868	0.0024683580297782	GSN/S1PR1/FAM107A/STC1/GJA5/DLC1/CAV1/STMN1/NRP1/RGCC/SCIN/CDC42EP3/ABL2/CX3CL1/RND3	15
Endothelial_cells	GO:0071674	mononuclear cell migration	11.243	235.189	0.0468085106382979	3.63295683390246	4.64020478101776	0.000246042899396559	0.00346469964521154	0.00252329330687648	FLT1/S1PR1/JAM2/EDNRB/MSN/ICAM1/CMKLR1/CD200/ABL2/CX3CL1/SERPINE1	11
Endothelial_cells	GO:0060538	skeletal muscle organ development	10.243	197.189	0.050761421319797	3.93975475757766	4.738720617713	0.000246287060591361	0.00346469964521154	0.00252329330687648	IGF2/CAV1/MYC/MEF2C/VAMP5/EGR1/FOS/ATF3/RCAN1/CAV2	10
Endothelial_cells	GO:0071774	response to fibroblast growth factor	8.243	128.189	0.0625	4.85082304526749	4.99429383530339	0.000256316828902233	0.00359148699545153	0.00261563079786197	SPRY1/HYAL2/SULF1/POSTN/DLL4/SULF2/ZFP36/IER2	8
Endothelial_cells	GO:1990874	vascular associated smooth muscle cell proliferation	7.243	97.1886	0.0721649484536082	5.60095032030885	5.19026926885691	0.000259453147892132	0.00362106349884236	0.00263717096026826	ADAMTS1/CALCRL/GJA1/CDKN1A/RGCC/MEF2C/RGS5	7
Endothelial_cells	GO:0035024	negative regulation of Rho protein signal transduction	4.243	25.1886	0.16	12.4181069958848	6.52662887596214	0.000274868361636492	0.00382110309030887	0.00278285705544115	HEG1/DLC1/STMN1/ABL2	4
Endothelial_cells	GO:0070374	positive regulation of ERK1 and ERK2 cascade	10.243	201.189	0.0497512437810945	3.86135167782487	4.65942904537872	0.000289326075075793	0.0040063151807554	0.00291774448466528	KDR/RAMP3/NRP1/TEK/AKAP12/ICAM1/TLR4/NPNT/CX3CL1/FLT4	10
Endothelial_cells	GO:0072089	stem cell proliferation	8.243	131.189	0.0610687022900763	4.73973549461251	4.90712201764519	0.000300061169754457	0.00413873433751167	0.00301418354321603	CD34/KDR/NES/SOX17/TGFBR2/ABCB1/GJA1/SOX18	8
Endothelial_cells	GO:0045601	regulation of endothelial cell differentiation	5.243	46.1886	0.108695652173913	8.43621399176955	5.76896418325181	0.000303564628717801	0.00415459962791688	0.00302573801696282	CLDN5/APOLD1/CDH5/JAG1/ZEB1	5
Endothelial_cells	GO:0150077	regulation of neuroinflammatory response	5.243	46.1886	0.108695652173913	8.43621399176955	5.76896418325181	0.000303564628717801	0.00415459962791688	0.00302573801696282	IL33/LDLR/CTSC/CD200/CX3CL1	5
Endothelial_cells	GO:0048662	negative regulation of smooth muscle cell proliferation	6.243	71.1886	0.0845070422535211	6.55885932881238	5.36130658369245	0.000306055495881791	0.00415646906137924	0.0030270994997539	IGFBP3/CDKN1A/MEF2C/RGS5/KLF4/NOS3	6
Endothelial_cells	GO:0097192	extrinsic apoptotic signaling pathway in absence of ligand	6.243	71.1886	0.0845070422535211	6.55885932881238	5.36130658369245	0.000306055495881791	0.00415646906137924	0.0030270994997539	KLF4/BAG3/HSPA1A/HSPA1B/FYN/CX3CL1	6
Endothelial_cells	GO:0007369	gastrulation	10.243	203.189	0.0492610837438424	3.82330880415172	4.62054403249238	0.000313100038365929	0.00421968028805379	0.00307313537054224	FN1/SOX17/TGFBR2/ITGA5/COL4A2/GJA1/ETS2/FOXC1/KLF4/LAMB1	10
Endothelial_cells	GO:0030324	lung development	10.243	203.189	0.0492610837438424	3.82330880415172	4.62054403249238	0.000313100038365929	0.00421968028805379	0.00307313537054224	SPRY1/EPAS1/KDR/HEG1/KLF2/TGFBR2/FBN1/ID1/NOS3/FLT4	10
Endothelial_cells	GO:0030512	negative regulation of transforming growth factor beta receptor signaling pathway	8.243	132.189	0.0606060606060606	4.70382840753211	4.87865088523043	0.000315929029239245	0.00424161749902576	0.00308911194089044	SPRY1/ENG/TGFBR3/LRRC32/FBN1/HSPA1A/CAV2/LTBP1	8
Endothelial_cells	GO:0060343	trabecula formation	4.243	26.1886	0.153846153846154	11.9404874960431	6.37763532793539	0.000321577694787971	0.00430110166778911	0.00313243344643944	ADAMTS1/TGFBR3/HEY1/TEK	4
Endothelial_cells	GO:1990839	response to endothelin	3.243	11.1886	0.272727272727273	21.1672278338945	7.64374178608007	0.000322933783153679	0.00430294033326657	0.00313377252132846	KLF2/EDNRB/KLF4	3
Endothelial_cells	GO:0051017	actin filament bundle assembly	9.243	169.189	0.0532544378698225	4.13324567170721	4.67443526409936	0.000352896198549386	0.00464953909357419	0.00338619565222369	S1PR1/FAM107A/PDLIM1/DLC1/STMN1/NRP1/RGCC/SHROOM1/CX3CL1	9
Endothelial_cells	GO:0051147	regulation of muscle cell differentiation	9.243	169.189	0.0532544378698225	4.13324567170721	4.67443526409936	0.000352896198549386	0.00464953909357419	0.00338619565222369	IGF2/ENG/EFNB2/HEY1/ZEB1/MEF2C/LAMB1/RCAN1/ID2	9
Endothelial_cells	GO:1902904	negative regulation of supramolecular fiber organization	9.243	169.189	0.0532544378698225	4.13324567170721	4.67443526409936	0.000352896198549386	0.00464953909357419	0.00338619565222369	GSN/S1PR1/CDH5/HSPG2/DLC1/STMN1/CLU/SCIN/LDLR	9
Endothelial_cells	GO:0038034	signal transduction in absence of ligand	6.243	73.1886	0.0821917808219178	6.37916455268053	5.26084080319061	0.00035608192215256	0.00467407162498398	0.00340406235890708	KLF4/BAG3/HSPA1A/HSPA1B/FYN/CX3CL1	6
Endothelial_cells	GO:0001774	microglial cell activation	5.243	48.1886	0.104166666666667	8.08470507544582	5.6147771952387	0.000371357520384219	0.00482082133998779	0.00351093816679043	CLU/IL33/LDLR/CTSC/CX3CL1	5
Endothelial_cells	GO:0055010	ventricular cardiac muscle tissue morphogenesis	5.243	48.1886	0.104166666666667	8.08470507544582	5.6147771952387	0.000371357520384219	0.00482082133998779	0.00351093816679043	ENG/HEG1/TGFBR3/DLL4/FOXC1	5
Endothelial_cells	GO:2001239	regulation of extrinsic apoptotic signaling pathway in absence of ligand	5.243	48.1886	0.104166666666667	8.08470507544582	5.6147771952387	0.000371357520384219	0.00482082133998779	0.00351093816679043	KLF4/HSPA1A/HSPA1B/FYN/CX3CL1	5
Endothelial_cells	GO:0009408	response to heat	7.243	103.189	0.0679611650485437	5.27468136961125	4.96990731137481	0.000374919154007313	0.00484922905787481	0.00353162711871936	BAG3/HSPA1A/DNAJB4/HSPB1/DNAJB1/HSPA1B/NOS3	7
Endothelial_cells	GO:0045123	cellular extravasation	6.243	74.1886	0.0810810810810811	6.29295962629296	5.21200591403138	0.000383381215714042	0.0049405805572492	0.00359815716476913	SELE/PLVAP/SELP/JAM2/ICAM1/CX3CL1	6
Endothelial_cells	GO:0035966	response to topologically incorrect protein	9.243	172.189	0.0523255813953488	4.06115417743325	4.60760915107014	0.000401473557372814	0.00515492047666693	0.00375425799296377	CAV1/CLU/STC2/BAG3/HSPA1A/DNAJB4/HSPB1/ATF3/DNAJB1	9
Endothelial_cells	GO:1902041	regulation of extrinsic apoptotic signaling pathway via death domain receptors	5.243	49.1886	0.102040816326531	7.91971109431427	5.54099398272992	0.000409258288445182	0.00523583701630412	0.00381318840073066	ITPRIP/ICAM1/ATF3/NOS3/SERPINE1	5
Endothelial_cells	GO:0061572	actin filament bundle organization	9.243	173.189	0.0520231213872832	4.0376792977949	4.58566999596609	0.000418840418787488	0.00533908129508527	0.00388837979516562	S1PR1/FAM107A/PDLIM1/DLC1/STMN1/NRP1/RGCC/SHROOM1/CX3CL1	9
Endothelial_cells	GO:0003157	endocardium development	3.243	12.1886	0.25	19.40329218107	7.28552957359087	0.000426488188414807	0.00537832069033102	0.00391695730938863	KDR/SOX17/SOX18	3
Endothelial_cells	GO:0051918	negative regulation of fibrinolysis	3.243	12.1886	0.25	19.40329218107	7.28552957359087	0.000426488188414807	0.00537832069033102	0.00391695730938863	THBD/PLAT/SERPINE1	3
Endothelial_cells	GO:0062042	regulation of cardiac epithelial to mesenchymal transition	3.243	12.1886	0.25	19.40329218107	7.28552957359087	0.000426488188414807	0.00537832069033102	0.00391695730938863	ENG/TGFBR2/JAG1	3
Endothelial_cells	GO:0032878	regulation of establishment or maintenance of cell polarity	4.243	28.1886	0.142857142857143	11.08759553204	6.10275691139942	0.000431613513492319	0.00542358475495152	0.00394992250781695	GSN/CDH5/TEK/ABL2	4
Endothelial_cells	GO:0030308	negative regulation of cell growth	9.243	174.189	0.0517241379310345	4.0144742443593	4.56389503132643	0.00043682129676213	0.00546956027967051	0.00398340585289244	SEMA3G/HYAL2/SOX17/NRP1/SERPINE2/GJA1/CDKN1A/HSPA1A/HSPA1B	9
Endothelial_cells	GO:0035850	epithelial cell differentiation involved in kidney development	5.243	50.1886	0.1	7.76131687242798	5.46927186767973	0.000450005862021655	0.00559496724929037	0.00407473803157488	CD34/PODXL/JAG1/EDNRB/MEF2C	5
Endothelial_cells	GO:1904646	cellular response to amyloid-beta	5.243	50.1886	0.1	7.76131687242798	5.46927186767973	0.000450005862021655	0.00559496724929037	0.00407473803157488	GJA1/EPHA4/ICAM1/TLR4/FYN	5
Endothelial_cells	GO:0042176	regulation of protein catabolic process	14.243	383.189	0.0365535248041775	2.83703488809378	4.1496233574853	0.000471581391659834	0.00582608247073428	0.0042430560825184	TIMP3/SOX17/CAV1/CLU/ECSCR/IL33/SERPINE2/PLK2/MSN/TIMP2/LDLR/HSPA1A/HSPA1B/FYN	14
Endothelial_cells	GO:0001701	in utero embryonic development	15.243	429.189	0.034965034965035	2.7137471581916	4.10212189984492	0.000474263048085141	0.00582608247073428	0.0042430560825184	TM4SF1/IGF2/EPAS1/HEG1/SOCS3/SOX17/KLF2/TGFBR2/HEY1/TIE1/CDKN1A/SOX18/FOXC1/KLF4/NOS3	15
Endothelial_cells	GO:1902905	positive regulation of supramolecular fiber organization	9.243	176.189	0.0511363636363636	3.96885521885522	4.52082859518366	0.000474691426918886	0.00582608247073428	0.0042430560825184	GSN/CLU/NRP1/RGCC/SCIN/HSPA1A/CDC42EP3/HSPA1B/CX3CL1	9
Endothelial_cells	GO:0060415	muscle tissue morphogenesis	6.243	77.1886	0.0779220779220779	6.04777938111271	5.07073443622265	0.000475194492090477	0.00582608247073428	0.0042430560825184	ENG/S1PR1/HEG1/TGFBR3/DLL4/FOXC1	6
Endothelial_cells	GO:0002269	leukocyte activation involved in inflammatory response	5.243	51.1886	0.0980392156862745	7.60913418865489	5.39951089936605	0.000493736297755554	0.00603246666911717	0.00439336286802702	CLU/IL33/LDLR/CTSC/CX3CL1	5
Endothelial_cells	GO:0071496	cellular response to external stimulus	6.243	78.1886	0.0769230769230769	5.97024374802153	5.02529647385299	0.000509325859967362	0.00619834868329708	0.0045141724674074	ABCB1/TEK/PDE2A/TLR4/BAG3/PIEZO2	6
Endothelial_cells	GO:0051216	cartilage development	10.243	216.189	0.0462962962962963	3.5932022557537	4.37926611557159	0.000510823978147678	0.00619834868329708	0.0045141724674074	HYAL2/STC1/TGFBR2/SULF1/MGP/SULF2/ZEB1/SCIN/MEF2C/ARID5A	10
Endothelial_cells	GO:0045732	positive regulation of protein catabolic process	10.243	217.189	0.0460829493087558	3.5766437200129	4.3614807135145	0.000529566237755238	0.00640376159422515	0.00466377187756325	SOX17/CAV1/CLU/ECSCR/IL33/PLK2/MSN/LDLR/HSPA1A/HSPA1B	10
Endothelial_cells	GO:0022409	positive regulation of cell-cell adhesion	13.243	343.189	0.0379008746355685	2.94160697788816	4.14601327717297	0.000534138275159508	0.00642191629313731	0.00467699369617506	SELE/IGF2/EFNB2/PODXL/TGFBR2/CAV1/SELP/PNP/ETS1/MMRN1/ABL2/FYN/CX3CL1	13
Endothelial_cells	GO:0030509	BMP signaling pathway	9.243	179.189	0.0502793296089385	3.90233809228223	4.4574047835127	0.000536523734487541	0.00642191629313731	0.00467699369617506	ENG/KDR/CDH5/TGFBR3/CAV1/SULF1/FBN1/EGR1/ID1	9
Endothelial_cells	GO:0050729	positive regulation of inflammatory response	9.243	179.189	0.0502793296089385	3.90233809228223	4.4574047835127	0.000536523734487541	0.00642191629313731	0.00467699369617506	HYAL2/IL33/ETS1/PDE2A/TLR4/LDLR/CTSC/CX3CL1/SERPINE1	9
Endothelial_cells	GO:0045646	regulation of erythrocyte differentiation	5.243	52.1886	0.0961538461538462	7.46280468502691	5.3316178412481	0.000540588035801651	0.0064487039000528	0.00469650274346882	ETS1/ZFP36/HSPA1A/HSPA1B/ID2	5
Endothelial_cells	GO:0061517	macrophage proliferation	3.243	13.1886	0.230769230769231	17.9107312440646	6.96819933977263	0.000549171149350657	0.00652903477561337	0.00475500662010865	CLU/IL33/CX3CL1	3
Endothelial_cells	GO:0090288	negative regulation of cellular response to growth factor stimulus	8.243	144.189	0.0555555555555556	4.31184270690444	4.55776624454535	0.000565777867163353	0.00659765580156769	0.004804982373632	SPRY1/MMRN2/CAV1/SULF1/SULF2/FBN1/MMRN1/ATP2B4	8
Endothelial_cells	GO:0003209	cardiac atrium morphogenesis	4.243	30.1886	0.133333333333333	10.3484224965706	5.85438685328722	0.000566153981273013	0.00659765580156769	0.004804982373632	ENG/HEG1/GJA5/DLL4	4
Endothelial_cells	GO:0031579	membrane raft organization	4.243	30.1886	0.133333333333333	10.3484224965706	5.85438685328722	0.000566153981273013	0.00659765580156769	0.004804982373632	GSN/CAV1/RFTN1/CAV2	4
Endothelial_cells	GO:0043032	positive regulation of macrophage activation	4.243	30.1886	0.133333333333333	10.3484224965706	5.85438685328722	0.000566153981273013	0.00659765580156769	0.004804982373632	IL33/TLR4/CTSC/CD200	4
Endothelial_cells	GO:0050820	positive regulation of coagulation	4.243	30.1886	0.133333333333333	10.3484224965706	5.85438685328722	0.000566153981273013	0.00659765580156769	0.004804982373632	THBD/PLAT/ANGPT2/SERPINE1	4
Endothelial_cells	GO:0072012	glomerulus vasculature development	4.243	30.1886	0.133333333333333	10.3484224965706	5.85438685328722	0.000566153981273013	0.00659765580156769	0.004804982373632	CD34/TEK/EGR1/ANGPT2	4
Endothelial_cells	GO:0043524	negative regulation of neuron apoptotic process	9.243	181.189	0.0497237569060773	3.85921833435646	4.41588153545266	0.000581302597385751	0.00675005853210435	0.00491597519531694	KDR/NES/HSPG2/CLU/NRP1/EPHA4/MEF2C/FYN/CX3CL1	9
Endothelial_cells	GO:0045639	positive regulation of myeloid cell differentiation	7.243	111.189	0.0630630630630631	4.89452415378341	4.70147849784744	0.000589242505940566	0.00675005853210435	0.00491597519531694	JAG1/ETS1/SCIN/HSPA1A/FOS/HSPA1B/ID2	7
Endothelial_cells	GO:0090100	positive regulation of transmembrane receptor protein serine/threonine kinase signaling pathway	7.243	111.189	0.0630630630630631	4.89452415378341	4.70147849784744	0.000589242505940566	0.00675005853210435	0.00491597519531694	ENG/KDR/CDH5/TGFBR3/TGFBR2/SULF1/NPNT	7
Endothelial_cells	GO:0003197	endocardial cushion development	5.243	53.1886	0.0943396226415094	7.32199704946036	5.26550560033869	0.000590701808671833	0.00675005853210435	0.00491597519531694	ENG/TGFBR2/JAG1/HEY1/NOS3	5
Endothelial_cells	GO:0035987	endodermal cell differentiation	5.243	53.1886	0.0943396226415094	7.32199704946036	5.26550560033869	0.000590701808671833	0.00675005853210435	0.00491597519531694	FN1/SOX17/ITGA5/COL4A2/LAMB1	5
Endothelial_cells	GO:0085029	extracellular matrix assembly	5.243	53.1886	0.0943396226415094	7.32199704946036	5.26550560033869	0.000590701808671833	0.00675005853210435	0.00491597519531694	FBLN5/TGFBR3/TIE1/RGCC/LTBP4	5
Endothelial_cells	GO:0045165	cell fate commitment	12.243	304.189	0.0394736842105263	3.06367771280052	4.14423239738984	0.000609280579911039	0.00693990234730929	0.00505423584625694	EPAS1/KDR/SOCS3/SOX17/JAG1/NRP1/DLL4/ETS2/MEF2C/SOX18/KLF4/ID2	12
Endothelial_cells	GO:0071453	cellular response to oxygen levels	9.243	183.189	0.0491803278688525	3.81704108480065	4.37494687853214	0.000629098084630786	0.00713016831857262	0.00519280394767336	EPAS1/STC1/CAV1/MYC/RGCC/EPHA4/STC2/PTGIS/FOS	9
Endothelial_cells	GO:0042692	muscle cell differentiation	15.243	441.189	0.0340136054421769	2.63990369810476	3.98118385052888	0.00063030383200038	0.00713016831857262	0.00519280394767336	IGF2/ENG/EFNB2/HEY1/TMEM204/MYC/EDNRB/ZEB1/MEF2C/NPNT/LAMB1/SYNE1/RCAN1/CAV2/ID2	15
Endothelial_cells	GO:0050679	positive regulation of epithelial cell proliferation	10.243	222.189	0.045045045045045	3.49608868127387	4.2740978656314	0.000632042674515216	0.00713016831857262	0.00519280394767336	IGF2/KDR/HSPG2/EGFL7/NRP1/TEK/MYC/LAMB1/CAV2/FLT4	10
Endothelial_cells	GO:0003171	atrioventricular valve development	4.243	31.1886	0.129032258064516	10.0146024160361	5.73880428679149	0.000643505168430761	0.00723635907557012	0.00527014122184495	GJA5/TGFBR2/HEY1/OLFM1	4
Endothelial_cells	GO:0014032	neural crest cell development	6.243	82.1886	0.0731707317073171	5.67901234567901	4.8511428975765	0.000665336795621731	0.00745810865187406	0.00543163840168384	SEMA3G/FN1/JAG1/NRP1/EDNRB/FOXC1	6
Endothelial_cells	GO:0060047	heart contraction	11.243	265.189	0.0415094339622641	3.22167870176256	4.16115329176903	0.000677244149569715	0.00756756041813501	0.00551135062424655	EPAS1/GSN/STC1/GJA5/CAV1/GJA1/EDNRB/HBEGF/CLIC2/ATP2B4/NOS3	11
Endothelial_cells	GO:0072676	lymphocyte migration	7.243	114.189	0.0614035087719298	4.76572088657859	4.607378211494	0.00069102501702716	0.00761545175750326	0.00554622923089641	S1PR1/JAM2/MSN/ICAM1/CD200/ABL2/CX3CL1	7
Endothelial_cells	GO:0001765	membrane raft assembly	3.243	14.1886	0.214285714285714	16.63139329806	6.68435847415188	0.00069231379613666	0.00761545175750326	0.00554622923089641	CAV1/RFTN1/CAV2	3
Endothelial_cells	GO:0060837	blood vessel endothelial cell differentiation	3.243	14.1886	0.214285714285714	16.63139329806	6.68435847415188	0.00069231379613666	0.00761545175750326	0.00554622923089641	KDR/HEY1/NRP1	3
Endothelial_cells	GO:0090084	negative regulation of inclusion body assembly	3.243	14.1886	0.214285714285714	16.63139329806	6.68435847415188	0.00069231379613666	0.00761545175750326	0.00554622923089641	HSPA1A/DNAJB1/HSPA1B	3
Endothelial_cells	GO:1905907	negative regulation of amyloid fibril formation	3.243	14.1886	0.214285714285714	16.63139329806	6.68435847415188	0.00069231379613666	0.00761545175750326	0.00554622923089641	HSPG2/CLU/LDLR	3
Endothelial_cells	GO:0008016	regulation of heart contraction	10.243	225.189	0.0444444444444444	3.44947416552355	4.22286348080268	0.000701032640163365	0.00768741072179143	0.00559863595919941	EPAS1/STC1/GJA5/CAV1/GJA1/EDNRB/HBEGF/CLIC2/ATP2B4/NOS3	10
Endothelial_cells	GO:0001659	temperature homeostasis	9.243	186.189	0.0483870967741935	3.75547590601354	4.31461481576657	0.000706780295320623	0.00772644341417065	0.00562706293455526	EPAS1/CAV1/LEPR/GJA1/EDNRB/EGR1/TLR4/CMKLR1/ID1	9
Endothelial_cells	GO:1902042	negative regulation of extrinsic apoptotic signaling pathway via death domain receptors	4.243	32.1886	0.125	9.70164609053498	5.62836077761751	0.000728056953380909	0.00793447253823453	0.00577856769691215	ITPRIP/ICAM1/NOS3/SERPINE1	4
Endothelial_cells	GO:0050867	positive regulation of cell activation	14.243	401.189	0.0349127182044888	2.70968668862822	3.95359564289812	0.000739657581085168	0.00803609513480531	0.00585257804240021	IGF2/EFNB2/TGFBR2/CAV1/SELP/IL33/CDKN1A/PNP/MEF2C/TLR4/CTSC/CD200/ABL2/FYN	14
Endothelial_cells	GO:0070661	leukocyte proliferation	13.243	356.189	0.0365168539325843	2.83418874554954	3.99157074653375	0.000754473624652696	0.00815398955771155	0.00593843893618606	IGF2/TGFBR2/LRRC32/CLU/IL33/MYC/CDKN1A/PNP/MEF2C/MSN/TLR4/FYN/CX3CL1	13
Endothelial_cells	GO:0070373	negative regulation of ERK1 and ERK2 cascade	6.243	84.1886	0.0714285714285714	5.54379776601999	4.76831256763869	0.000756048278006134	0.00815398955771155	0.00593843893618606	SPRY1/DUSP6/EPHA4/TLR4/KLF4/ATF3	6
Endothelial_cells	GO:0061756	leukocyte adhesion to vascular endothelial cell	5.243	56.1886	0.0892857142857143	6.92974720752499	5.07706459787105	0.000762055098851547	0.00815398955771155	0.00593843893618606	SELE/SELP/JAM2/ETS1/KLF4	5
Endothelial_cells	GO:0061900	glial cell activation	5.243	56.1886	0.0892857142857143	6.92974720752499	5.07706459787105	0.000762055098851547	0.00815398955771155	0.00593843893618606	CLU/IL33/LDLR/CTSC/CX3CL1	5
Endothelial_cells	GO:1902895	positive regulation of miRNA transcription	5.243	56.1886	0.0892857142857143	6.92974720752499	5.07706459787105	0.000762055098851547	0.00815398955771155	0.00593843893618606	MYC/ETS1/EGR1/KLF4/FOS	5
Endothelial_cells	GO:0048644	muscle organ morphogenesis	6.243	85.1886	0.0705882352941176	5.47857661583152	4.72788730297889	0.000804842519682364	0.00857505628051363	0.00624509606442033	ENG/S1PR1/HEG1/TGFBR3/DLL4/FOXC1	6
Endothelial_cells	GO:0007229	integrin-mediated signaling pathway	7.243	117.189	0.0598290598290598	4.64352291512785	4.51650506109305	0.000806264141923116	0.00857505628051363	0.00624509606442033	FN1/ADAMTS1/NRP1/ITGA5/ITGA9/LAMB1/SERPINE1	7
Endothelial_cells	GO:0001818	negative regulation of cytokine production	14.243	405.189	0.0345679012345679	2.68292435096276	3.91149427550151	0.000814173673206425	0.00863317489517083	0.00628742305561339	FN1/CD34/KLF2/LRRC32/IL33/RGCC/TLR4/ZFP36/KLF4/SRGN/CMKLR1/CD200/SERPINB1/CX3CL1	14
Endothelial_cells	GO:0048710	regulation of astrocyte differentiation	4.243	33.1886	0.121212121212121	9.40765681506422	5.52266884674635	0.000820171156317889	0.00867073159568403	0.00631477508630508	SERPINE2/EPHA4/LDLR/ID2	4
Endothelial_cells	GO:0007219	Notch signaling pathway	9.243	191.189	0.0471204188481675	3.65716501842156	4.21679316997673	0.0008535470232711	0.00882970248108867	0.00643055140523771	TGFBR2/JAG1/HEY1/EGFL7/POSTN/DLL4/FOXC1/NEURL1B/NOS3	9
Endothelial_cells	GO:0051495	positive regulation of cytoskeleton organization	9.243	191.189	0.0471204188481675	3.65716501842156	4.21679316997673	0.0008535470232711	0.00882970248108867	0.00643055140523771	GSN/NES/NRP1/RGCC/SCIN/HSPA1A/CDC42EP3/HSPA1B/CX3CL1	9
Endothelial_cells	GO:0008625	extrinsic apoptotic signaling pathway via death domain receptors	6.243	86.1886	0.0697674418604651	5.41487223657766	4.68809686489632	0.000856031967376428	0.00882970248108867	0.00643055140523771	ITPRIP/ICAM1/BAG3/ATF3/NOS3/SERPINE1	6
Endothelial_cells	GO:0003222	ventricular trabecula myocardium morphogenesis	3.243	15.1886	0.2	15.522633744856	6.42836549168891	0.000857186842607197	0.00882970248108867	0.00643055140523771	ENG/HEG1/DLL4	3
Endothelial_cells	GO:0014745	negative regulation of muscle adaptation	3.243	15.1886	0.2	15.522633744856	6.42836549168891	0.000857186842607197	0.00882970248108867	0.00643055140523771	KLF4/ATP2B4/NOS3	3
Endothelial_cells	GO:0045019	negative regulation of nitric oxide biosynthetic process	3.243	15.1886	0.2	15.522633744856	6.42836549168891	0.000857186842607197	0.00882970248108867	0.00643055140523771	CAV1/PTGIS/ATP2B4	3
Endothelial_cells	GO:0070424	regulation of nucleotide-binding domain, leucine rich repeat containing receptor signaling pathway	3.243	15.1886	0.2	15.522633744856	6.42836549168891	0.000857186842607197	0.00882970248108867	0.00643055140523771	TLR4/HSPA1A/HSPA1B	3
Endothelial_cells	GO:1904406	negative regulation of nitric oxide metabolic process	3.243	15.1886	0.2	15.522633744856	6.42836549168891	0.000857186842607197	0.00882970248108867	0.00643055140523771	CAV1/PTGIS/ATP2B4	3
Endothelial_cells	GO:0060541	respiratory system development	10.243	231.189	0.0432900432900433	3.35987743395151	4.1229520471268	0.000857713948177121	0.00882970248108867	0.00643055140523771	SPRY1/EPAS1/KDR/HEG1/KLF2/TGFBR2/FBN1/ID1/NOS3/FLT4	10
Endothelial_cells	GO:0071772	response to BMP	9.243	192.189	0.046875	3.63811728395062	4.19762304218509	0.000885680979084007	0.00906475228158153	0.00660173495622343	ENG/KDR/CDH5/TGFBR3/CAV1/SULF1/FBN1/EGR1/ID1	9
Endothelial_cells	GO:0071773	cellular response to BMP stimulus	9.243	192.189	0.046875	3.63811728395062	4.19762304218509	0.000885680979084007	0.00906475228158153	0.00660173495622343	ENG/KDR/CDH5/TGFBR3/CAV1/SULF1/FBN1/EGR1/ID1	9
Endothelial_cells	GO:0001894	tissue homeostasis	11.243	275.189	0.04	3.10452674897119	4.01649408728629	0.000917172429694096	0.00933295633789583	0.00679706429771781	CLDN5/CD34/S1PR1/CDH5/ABCB1/LDB2/JAM2/GJA1/TLR4/FOXC1/NOS3	11
Endothelial_cells	GO:0060249	anatomical structure homeostasis	11.243	275.189	0.04	3.10452674897119	4.01649408728629	0.000917172429694096	0.00933295633789583	0.00679706429771781	CLDN5/CD34/S1PR1/CDH5/ABCB1/LDB2/JAM2/GJA1/TLR4/FOXC1/NOS3	11
Endothelial_cells	GO:0044092	negative regulation of molecular function	12.243	319.189	0.0376175548589342	2.91961763226131	3.95049132686919	0.000927082163112596	0.00940668712054763	0.00685076141707221	NES/HEG1/RAMP3/STMN1/EDNRB/CDKN1A/TIMP2/ZFP36/CMKLR1/ID1/SERPINB1/ID2	12
Endothelial_cells	GO:0044344	cellular response to fibroblast growth factor stimulus	7.243	120.189	0.0583333333333333	4.52743484224966	4.42866110278874	0.000936182445411653	0.00947180577291847	0.00689818643987534	SPRY1/HYAL2/SULF1/POSTN/DLL4/SULF2/ZFP36	7
Endothelial_cells	GO:0031099	regeneration	9.243	194.189	0.0463917525773196	3.60061092019855	4.15966382929796	0.000952901344655209	0.00961341327993584	0.00700131724809827	HSPG2/TGFBR3/POSTN/SULF2/CDKN1A/EPHA4/KLF4/MATN2/ANGPT2	9
Endothelial_cells	GO:0030218	erythrocyte differentiation	8.243	156.189	0.0512820512820513	3.98016249868102	4.27014492992389	0.000955740723982496	0.00961458830878118	0.00700217300551578	EPAS1/TGFBR3/KLF2/ETS1/ZFP36/HSPA1A/HSPA1B/ID2	8
Endothelial_cells	GO:0048864	stem cell development	6.243	88.1886	0.0681818181818182	5.29180695847362	4.61034961728293	0.000965911718968766	0.00968307770133653	0.00705205289223722	SEMA3G/FN1/JAG1/NRP1/EDNRB/FOXC1	6
Endothelial_cells	GO:0061005	cell differentiation involved in kidney development	5.243	59.1886	0.0847457627118644	6.57738718002371	4.90200717832098	0.000968033539669158	0.00968307770133653	0.00705205289223722	CD34/PODXL/JAG1/EDNRB/MEF2C	5
Endothelial_cells	GO:0050866	negative regulation of cell activation	10.243	235.189	0.0425531914893617	3.30268803082042	4.05815388700031	0.000977350117376887	0.00974865328942878	0.00709981069506909	FN1/THBD/LRRC32/SERPINE2/LDLR/FGL2/CD200/NOS3/CX3CL1/ID2	10
Endothelial_cells	GO:0043434	response to peptide hormone	15.243	461.189	0.0325379609544469	2.52537425350151	3.78823910099516	0.000987523586999241	0.00982238249491358	0.00715350666579436	IGF2/PIK3R3/SOCS3/TGFBR3/KLF2/CAV1/ABCB1/EDNRB/FBN1/EGR1/KLF4/STC2/FOS/CAV2/FYN	15
Endothelial_cells	GO:0010464	regulation of mesenchymal cell proliferation	4.243	35.1886	0.114285714285714	8.87007642563198	5.32418450539658	0.00102853814064051	0.0101693902241397	0.00740622764315259	KDR/TGFBR2/MYC/ZEB1	4
Endothelial_cells	GO:0098868	bone growth	4.243	35.1886	0.114285714285714	8.87007642563198	5.32418450539658	0.00102853814064051	0.0101693902241397	0.00740622764315259	FBLN5/STC1/TGFBR2/LEPR	4
Endothelial_cells	GO:1903522	regulation of blood circulation	11.243	279.189	0.039426523297491	3.06001740489992	3.96046397608539	0.00103105117537298	0.0101693902241397	0.00740622764315259	EPAS1/STC1/GJA5/CAV1/GJA1/EDNRB/ITGA9/HBEGF/CLIC2/ATP2B4/NOS3	11
Endothelial_cells	GO:0003188	heart valve formation	3.243	16.1886	0.1875	14.5524691358025	6.19582992811454	0.0010450022004608	0.0102497299161864	0.00746473794071854	GJA5/HEY1/OLFM1	3
Endothelial_cells	GO:2001212	regulation of vasculogenesis	3.243	16.1886	0.1875	14.5524691358025	6.19582992811454	0.0010450022004608	0.0102497299161864	0.00746473794071854	CD34/KDR/HEY1	3
Endothelial_cells	GO:0071456	cellular response to hypoxia	8.243	159.189	0.050314465408805	3.90506509304553	4.20271202556266	0.0010808708865852	0.0105721747937184	0.00769957012954554	EPAS1/STC1/MYC/RGCC/EPHA4/STC2/PTGIS/FOS	8
Endothelial_cells	GO:0048708	astrocyte differentiation	6.243	90.1886	0.0666666666666667	5.17421124828532	4.53493597639481	0.00108632865825754	0.0105962057798546	0.00771707156767424	VIM/SERPINE2/EPHA4/TLR4/LDLR/ID2	6
Endothelial_cells	GO:0001890	placenta development	8.243	160.189	0.05	3.88065843621399	4.18059957580873	0.00112537269734405	0.0109468071468922	0.00797240974224017	IGF2/EPAS1/STC1/SOCS3/HEY1/ABCB1/STC2/PTGIS	8
Endothelial_cells	GO:0045648	positive regulation of erythrocyte differentiation	4.243	36.1886	0.111111111111111	8.62368541380887	5.23079714606817	0.00114551724896858	0.0111121467200771	0.00809282428927198	ETS1/HSPA1A/HSPA1B/ID2	4
Endothelial_cells	GO:0150076	neuroinflammatory response	6.243	91.1886	0.0659340659340659	5.11735178401845	4.49806493926449	0.00115069345237588	0.0111317769324363	0.00810712070412192	CLU/IL33/LDLR/CTSC/CD200/CX3CL1	6
Endothelial_cells	GO:0007015	actin filament organization	15.243	469.189	0.0319829424307036	2.48229750717313	3.71387040553995	0.0011720911239077	0.0113077971544211	0.00823531382141652	GSN/S1PR1/FAM107A/PDLIM1/DLC1/TMSB10/STMN1/NRP1/SHROOM4/RGCC/SCIN/SHROOM1/CDC42EP3/CX3CL1/RND3	15
Endothelial_cells	GO:0001706	endoderm formation	5.243	62.1886	0.0806451612903226	6.25912651002257	4.7387222895336	0.00121275237964574	0.0116681979632946	0.00849778879528048	FN1/SOX17/ITGA5/COL4A2/LAMB1	5
Endothelial_cells	GO:0060326	cell chemotaxis	12.243	330.189	0.0363636363636364	2.82229704451927	3.81545247843857	0.00123935120800435	0.0118917095528896	0.00866056922527068	FLT1/ENG/KDR/S1PR1/NRP1/EDNRB/ITGA9/HBEGF/CMKLR1/HSPB1/CX3CL1/SERPINE1	12
Endothelial_cells	GO:0051917	regulation of fibrinolysis	3.243	17.1886	0.176470588235294	13.6964415395788	5.98327648122772	0.00125691455862003	0.0119950413688847	0.00873582437185986	THBD/PLAT/SERPINE1	3
Endothelial_cells	GO:0060841	venous blood vessel development	3.243	17.1886	0.176470588235294	13.6964415395788	5.98327648122772	0.00125691455862003	0.0119950413688847	0.00873582437185986	ENG/EFNB2/HEG1	3
Endothelial_cells	GO:0003161	cardiac conduction system development	4.243	37.1886	0.108108108108108	8.39061283505728	5.14096338213226	0.0012715105686153	0.0120367394578569	0.00876619251905508	GJA5/HEY1/GJA1/ID2	4
Endothelial_cells	GO:0003230	cardiac atrium development	4.243	37.1886	0.108108108108108	8.39061283505728	5.14096338213226	0.0012715105686153	0.0120367394578569	0.00876619251905508	ENG/HEG1/GJA5/DLL4	4
Endothelial_cells	GO:0090050	positive regulation of cell migration involved in sprouting angiogenesis	4.243	37.1886	0.108108108108108	8.39061283505728	5.14096338213226	0.0012715105686153	0.0120367394578569	0.00876619251905508	KDR/TGFBR3/NRP1/PLK2	4
Endothelial_cells	GO:0035023	regulation of Rho protein signal transduction	6.243	93.1886	0.0645161290322581	5.00730120801805	4.42592094405928	0.00128815409512009	0.0121616901333397	0.00885719238496591	HEG1/DLC1/STMN1/NRP1/TEK/ABL2	6
Endothelial_cells	GO:0002931	response to ischemia	5.243	63.1886	0.0793650793650794	6.15977529557776	4.68667038502343	0.00130366389064966	0.0122752991943572	0.00893993230837085	CAV1/MEF2C/EGR1/RCAN1/CX3CL1	5
Endothelial_cells	GO:0002696	positive regulation of leukocyte activation	13.243	381.189	0.0341207349081365	2.64821835542162	3.71317672166444	0.00139564425161268	0.0131064357777776	0.00954523770069928	IGF2/EFNB2/TGFBR2/CAV1/IL33/CDKN1A/PNP/MEF2C/TLR4/CTSC/CD200/ABL2/FYN	13
Endothelial_cells	GO:0019934	cGMP-mediated signaling	4.243	38.1886	0.105263157894737	8.16980723413472	5.05445123580699	0.00140688002359315	0.0131496835462426	0.00957673445824822	KDR/EDNRB/PDE2A/ATP2B4	4
Endothelial_cells	GO:0062197	cellular response to chemical stress	12.243	335.189	0.0358208955223881	2.7801732080339	3.75589267187656	0.00140769764386285	0.0131496835462426	0.00957673445824822	FBLN5/KLF2/CAV1/ABCB1/NCOA7/KLF4/HSPA1A/FOS/ABL2/HSPA1B/FYN/NOS3	12
Endothelial_cells	GO:0034341	response to type II interferon	7.243	129.189	0.0542635658914729	4.21156729511596	4.18156659363123	0.00142704469954497	0.0132952370292699	0.00968273906676398	GSN/VIM/IFITM3/IFITM2/TLR4/CD200/LCN10	7
Endothelial_cells	GO:0008277	regulation of G protein-coupled receptor signaling pathway	8.243	167.189	0.0479041916167665	3.71799610655233	4.0306508590424	0.00147944069887706	0.0135501071935149	0.00986835751725527	KCTD12/RAMP3/STMN1/RGS5/PDE2A/ATP2B4/CAV2/SERPINE1	8
Endothelial_cells	GO:0034101	erythrocyte homeostasis	8.243	167.189	0.0479041916167665	3.71799610655233	4.0306508590424	0.00147944069887706	0.0135501071935149	0.00986835751725527	EPAS1/TGFBR3/KLF2/ETS1/ZFP36/HSPA1A/HSPA1B/ID2	8
Endothelial_cells	GO:0036294	cellular response to decreased oxygen levels	8.243	167.189	0.0479041916167665	3.71799610655233	4.0306508590424	0.00147944069887706	0.0135501071935149	0.00986835751725527	EPAS1/STC1/MYC/RGCC/EPHA4/STC2/PTGIS/FOS	8
Endothelial_cells	GO:0010544	negative regulation of platelet activation	3.243	18.1886	0.166666666666667	12.9355281207133	5.78791321811291	0.00149402292841329	0.0135501071935149	0.00986835751725527	THBD/SERPINE2/NOS3	3
Endothelial_cells	GO:0010755	regulation of plasminogen activation	3.243	18.1886	0.166666666666667	12.9355281207133	5.78791321811291	0.00149402292841329	0.0135501071935149	0.00986835751725527	PLAT/SERPINE2/SERPINE1	3
Endothelial_cells	GO:0016264	gap junction assembly	3.243	18.1886	0.166666666666667	12.9355281207133	5.78791321811291	0.00149402292841329	0.0135501071935149	0.00986835751725527	GJA5/CAV1/GJA1	3
Endothelial_cells	GO:0033631	cell-cell adhesion mediated by integrin	3.243	18.1886	0.166666666666667	12.9355281207133	5.78791321811291	0.00149402292841329	0.0135501071935149	0.00986835751725527	PODXL/ITGA5/NPNT	3
Endothelial_cells	GO:0072378	blood coagulation, fibrin clot formation	3.243	18.1886	0.166666666666667	12.9355281207133	5.78791321811291	0.00149402292841329	0.0135501071935149	0.00986835751725527	FN1/THBD/F8	3
Endothelial_cells	GO:1905906	regulation of amyloid fibril formation	3.243	18.1886	0.166666666666667	12.9355281207133	5.78791321811291	0.00149402292841329	0.0135501071935149	0.00986835751725527	HSPG2/CLU/LDLR	3
Endothelial_cells	GO:0001947	heart looping	5.243	65.1886	0.0769230769230769	5.97024374802153	4.58586027967267	0.00150045083904399	0.0135501071935149	0.00986835751725527	ENG/SOX17/TGFBR2/MEF2C/SOX18	5
Endothelial_cells	GO:0032757	positive regulation of interleukin-8 production	5.243	65.1886	0.0769230769230769	5.97024374802153	4.58586027967267	0.00150045083904399	0.0135501071935149	0.00986835751725527	HYAL2/TLR4/HSPA1A/HSPA1B/SERPINE1	5
Endothelial_cells	GO:2000630	positive regulation of miRNA metabolic process	5.243	65.1886	0.0769230769230769	5.97024374802153	4.58586027967267	0.00150045083904399	0.0135501071935149	0.00986835751725527	MYC/ETS1/EGR1/KLF4/FOS	5
Endothelial_cells	GO:0090101	negative regulation of transmembrane receptor protein serine/threonine kinase signaling pathway	9.243	208.189	0.0432692307692308	3.35826210826211	3.90722710220825	0.00154830522385398	0.0139087912047053	0.010129582170876	SPRY1/ENG/TGFBR3/LRRC32/CAV1/FBN1/HSPA1A/CAV2/LTBP1	9
Endothelial_cells	GO:0050974	detection of mechanical stimulus involved in sensory perception	4.243	39.1886	0.102564102564103	7.96032499736203	4.97104955329732	0.00155198633096967	0.0139087912047053	0.010129582170876	SERPINE2/MYC/FYN/PIEZO2	4
Endothelial_cells	GO:1904994	regulation of leukocyte adhesion to vascular endothelial cell	4.243	39.1886	0.102564102564103	7.96032499736203	4.97104955329732	0.00155198633096967	0.0139087912047053	0.010129582170876	SELE/SELP/ETS1/KLF4	4
Endothelial_cells	GO:0010977	negative regulation of neuron projection development	7.243	132.189	0.053030303030303	4.1158498565906	4.1041706009349	0.00162896804482184	0.0145617371297871	0.0106051137468348	SEMA3G/EFNB2/VIM/NRP1/PTPRG/EPHA4/PMP22	7
Endothelial_cells	GO:0007389	pattern specification process	15.243	486.189	0.0308641975308642	2.39546817050246	3.56076925412276	0.00166236491769154	0.0148227538494162	0.0107952086494429	SPRY1/ENG/PCSK5/STC1/SOX17/TGFBR2/HEY1/NRP1/DLL4/ETS2/ZEB1/MEF2C/BHLHE40/SOX18/FOXC1	15
Endothelial_cells	GO:0051384	response to glucocorticoid	7.243	133.189	0.0526315789473684	4.08490361706736	4.07888003781649	0.00170099542354221	0.015107977599052	0.0110029332005199	IGFBP7/FAM107A/STC1/ABCB1/ZFP36/FOS/FOSB	7
Endothelial_cells	GO:0002691	regulation of cellular extravasation	4.243	40.1886	0.1	7.76131687242798	4.89056565528633	0.00170718863268812	0.015107977599052	0.0110029332005199	SELE/PLVAP/SELP/ICAM1	4
Endothelial_cells	GO:0030513	positive regulation of BMP signaling pathway	4.243	40.1886	0.1	7.76131687242798	4.89056565528633	0.00170718863268812	0.015107977599052	0.0110029332005199	ENG/KDR/CDH5/SULF1	4
Endothelial_cells	GO:0048545	response to steroid hormone	12.243	343.189	0.0349854227405248	2.71532951805061	3.66283137501898	0.00171612445581085	0.0151301762381411	0.0110191001653859	IGFBP7/FAM107A/STC1/CAV1/ABCB1/ZFP36/HSPA1A/FOS/HSPA1B/TXNIP/TFPI/FOSB	12
Endothelial_cells	GO:0045185	maintenance of protein location	5.243	67.1886	0.0746268656716418	5.7920275167373	4.48917220551116	0.00171826697012024	0.0151301762381411	0.0110191001653859	CAV1/FBN1/SRGN/SYNE1/LTBP1	5
Endothelial_cells	GO:0031645	negative regulation of nervous system process	3.243	19.1886	0.157894736842105	12.2547108512021	5.60746775923257	0.001757372155234	0.0152839435471213	0.0111310867908651	ABCB1/JAM2/CTSC	3
Endothelial_cells	GO:0043031	negative regulation of macrophage activation	3.243	19.1886	0.157894736842105	12.2547108512021	5.60746775923257	0.001757372155234	0.0152839435471213	0.0111310867908651	LDLR/CD200/CX3CL1	3
Endothelial_cells	GO:0150079	negative regulation of neuroinflammatory response	3.243	19.1886	0.157894736842105	12.2547108512021	5.60746775923257	0.001757372155234	0.0152839435471213	0.0111310867908651	LDLR/CD200/CX3CL1	3
Endothelial_cells	GO:1903978	regulation of microglial cell activation	3.243	19.1886	0.157894736842105	12.2547108512021	5.60746775923257	0.001757372155234	0.0152839435471213	0.0111310867908651	LDLR/CTSC/CX3CL1	3
Endothelial_cells	GO:2000811	negative regulation of anoikis	3.243	19.1886	0.157894736842105	12.2547108512021	5.60746775923257	0.001757372155234	0.0152839435471213	0.0111310867908651	PIK3R3/CAV1/ITGA5	3
Endothelial_cells	GO:0051893	regulation of focal adhesion assembly	5.243	68.1886	0.0735294117647059	5.70685064149116	4.44228062002268	0.00183546851780581	0.0158849003342459	0.0115687553895758	KDR/FAM107A/DLC1/NRP1/TEK	5
Endothelial_cells	GO:0090109	regulation of cell-substrate junction assembly	5.243	68.1886	0.0735294117647059	5.70685064149116	4.44228062002268	0.00183546851780581	0.0158849003342459	0.0115687553895758	KDR/FAM107A/DLC1/NRP1/TEK	5
Endothelial_cells	GO:0003203	endocardial cushion morphogenesis	4.243	41.1886	0.0975609756097561	7.57201646090535	4.81282330388126	0.0018728441439746	0.0161292992009129	0.0117467477374324	ENG/TGFBR2/HEY1/NOS3	4
Endothelial_cells	GO:0071711	basement membrane organization	4.243	41.1886	0.0975609756097561	7.57201646090535	4.81282330388126	0.0018728441439746	0.0161292992009129	0.0117467477374324	CAV1/COL4A1/LAMB1/CAV2	4
Endothelial_cells	GO:0009410	response to xenobiotic stimulus	14.243	443.189	0.0316027088036117	2.452786370519	3.53510073289198	0.00189661719547831	0.0162942951757516	0.0118669120464938	HSPG2/TGFBR2/ABCB1/PTPRM/MYC/DUSP6/PNP/MEF2C/PDE2A/FOS/TXNIP/COL18A1/FOSB/FYN	14
Endothelial_cells	GO:0048645	animal organ formation	5.243	69.1886	0.072463768115942	5.6241426611797	4.3963113407059	0.00195841803677627	0.0167437629245932	0.0121942532530761	SPRY1/SOX17/TGFBR2/SULF1/MEF2C	5
Endothelial_cells	GO:0051058	negative regulation of small GTPase mediated signal transduction	5.243	69.1886	0.072463768115942	5.6241426611797	4.3963113407059	0.00195841803677627	0.0167437629245932	0.0121942532530761	SPRY1/HEG1/DLC1/STMN1/ABL2	5
Endothelial_cells	GO:0043116	negative regulation of vascular permeability	3.243	20.1886	0.15	11.641975308642	5.44006906328236	0.00204795439732103	0.0173944853481295	0.0126681654833073	CLDN5/AKAP12/PDE2A	3
Endothelial_cells	GO:0097254	renal tubular secretion	3.243	20.1886	0.15	11.641975308642	5.44006906328236	0.00204795439732103	0.0173944853481295	0.0126681654833073	ABCG2/STC1/EDNRB	3
Endothelial_cells	GO:0045429	positive regulation of nitric oxide biosynthetic process	4.243	42.1886	0.0952380952380952	7.39173035469332	4.73766093681317	0.00204930781784816	0.0173944853481295	0.0126681654833073	KLF2/CLU/TLR4/KLF4	4
Endothelial_cells	GO:0061371	determination of heart left/right asymmetry	5.243	70.1886	0.0714285714285714	5.54379776601999	4.35123201601167	0.00208728061612617	0.0176743114041763	0.0128719589680581	ENG/SOX17/TGFBR2/MEF2C/SOX18	5
Endothelial_cells	GO:0060419	heart growth	6.243	103.189	0.058252427184466	4.52115545966679	4.0938293992838	0.00217270778876585	0.0183536631629958	0.0133667215511332	S1PR1/HEG1/TGFBR3/DUSP6/MEF2C/FOXC1	6
Endothelial_cells	GO:1903052	positive regulation of proteolysis involved in protein catabolic process	7.243	139.189	0.0503597122302158	3.90857684222992	3.93215870666372	0.00218664602634722	0.0184072144757049	0.013405722238861	CAV1/CLU/ECSCR/IL33/HSPA1A/CTSC/HSPA1B	7
Endothelial_cells	GO:1903037	regulation of leukocyte cell-cell adhesion	13.243	401.189	0.0324189526184539	2.51613763944049	3.50601967319243	0.00218947325964205	0.0184072144757049	0.013405722238861	SELE/IGF2/EFNB2/TGFBR2/LRRC32/CAV1/SELP/PNP/ETS1/KLF4/FGL2/ABL2/FYN	13
Endothelial_cells	GO:0003143	embryonic heart tube morphogenesis	5.243	71.1886	0.0704225352112676	5.46571610734365	4.30701187977678	0.00222222191311438	0.0186381605111802	0.0135739170739803	ENG/SOX17/TGFBR2/MEF2C/SOX18	5
Endothelial_cells	GO:0001709	cell fate determination	4.243	43.1886	0.0930232558139535	7.21982964877022	4.66493012831271	0.00223693202526233	0.0187170781545054	0.0136313917129356	SOX17/JAG1/MEF2C/KLF4	4
Endothelial_cells	GO:0034599	cellular response to oxidative stress	10.243	264.189	0.0378787878787879	2.93989275470757	3.62641525822809	0.00231665204385003	0.0192926848274397	0.0140505981706197	FBLN5/KLF2/NCOA7/KLF4/HSPA1A/FOS/ABL2/HSPA1B/FYN/NOS3	10
Endothelial_cells	GO:0043523	regulation of neuron apoptotic process	10.243	264.189	0.0378787878787879	2.93989275470757	3.62641525822809	0.00231665204385003	0.0192926848274397	0.0140505981706197	KDR/NES/HSPG2/CLU/NRP1/EPHA4/MEF2C/EGR1/FYN/CX3CL1	10
Endothelial_cells	GO:0050918	positive chemotaxis	5.243	72.1886	0.0694444444444444	5.38980338363054	4.26362165231462	0.00236340805968506	0.0194783453764917	0.0141858122061051	KDR/S1PR1/NRP1/ANGPT2/CX3CL1	5
Endothelial_cells	GO:0035455	response to interferon-alpha	3.243	21.1886	0.142857142857143	11.08759553204	5.28416052797641	0.00236671057229265	0.0194783453764917	0.0141858122061051	IFITM3/MYC/IFITM2	3
Endothelial_cells	GO:0070431	nucleotide-binding oligomerization domain containing 2 signaling pathway	3.243	21.1886	0.142857142857143	11.08759553204	5.28416052797641	0.00236671057229265	0.0194783453764917	0.0141858122061051	TLR4/HSPA1A/HSPA1B	3
Endothelial_cells	GO:0072567	chemokine (C-X-C motif) ligand 2 production	3.243	21.1886	0.142857142857143	11.08759553204	5.28416052797641	0.00236671057229265	0.0194783453764917	0.0141858122061051	POSTN/TLR4/KLF4	3
Endothelial_cells	GO:2000341	regulation of chemokine (C-X-C motif) ligand 2 production	3.243	21.1886	0.142857142857143	11.08759553204	5.28416052797641	0.00236671057229265	0.0194783453764917	0.0141858122061051	POSTN/TLR4/KLF4	3
Endothelial_cells	GO:0032956	regulation of actin cytoskeleton organization	12.243	357.189	0.0336134453781513	2.60884600753882	3.50618743010325	0.00238892524032317	0.0194783453764917	0.0141858122061051	GSN/S1PR1/FAM107A/DLC1/STMN1/NRP1/RGCC/SCIN/CDC42EP3/ABL2/CX3CL1/RND3	12
Endothelial_cells	GO:0008593	regulation of Notch signaling pathway	6.243	105.189	0.0571428571428571	4.43503821281599	4.03250863158607	0.0023941098536951	0.0194783453764917	0.0141858122061051	JAG1/HEY1/EGFL7/POSTN/DLL4/NOS3	6
Endothelial_cells	GO:0032637	interleukin-8 production	6.243	105.189	0.0571428571428571	4.43503821281599	4.03250863158607	0.0023941098536951	0.0194783453764917	0.0141858122061051	HYAL2/TLR4/KLF4/HSPA1A/HSPA1B/SERPINE1	6
Endothelial_cells	GO:0032677	regulation of interleukin-8 production	6.243	105.189	0.0571428571428571	4.43503821281599	4.03250863158607	0.0023941098536951	0.0194783453764917	0.0141858122061051	HYAL2/TLR4/KLF4/HSPA1A/HSPA1B/SERPINE1	6
Endothelial_cells	GO:0070167	regulation of biomineral tissue development	6.243	105.189	0.0571428571428571	4.43503821281599	4.03250863158607	0.0023941098536951	0.0194783453764917	0.0141858122061051	S1PR1/HEY1/MGP/MEF2C/SRGN/NOS3	6
Endothelial_cells	GO:0043409	negative regulation of MAPK cascade	8.243	183.189	0.0437158469945355	3.39292540871169	3.71628287705441	0.00262206594208032	0.0212839421643348	0.0155008036213	SPRY1/CAV1/MYC/DUSP6/EPHA4/TLR4/KLF4/ATF3	8
Endothelial_cells	GO:0034405	response to fluid shear stress	4.243	45.1886	0.0888888888888889	6.8989483310471	4.52622725502878	0.00264705680079342	0.021291019507065	0.0155059579530951	KLF2/MEF2C/KLF4/NOS3	4
Endothelial_cells	GO:0090051	negative regulation of cell migration involved in sprouting angiogenesis	4.243	45.1886	0.0888888888888889	6.8989483310471	4.52622725502878	0.00264705680079342	0.021291019507065	0.0155059579530951	MMRN2/DLL4/KLF4/MMRN1	4
Endothelial_cells	GO:1904407	positive regulation of nitric oxide metabolic process	4.243	45.1886	0.0888888888888889	6.8989483310471	4.52622725502878	0.00264705680079342	0.021291019507065	0.0155059579530951	KLF2/CLU/TLR4/KLF4	4
Endothelial_cells	GO:1990000	amyloid fibril formation	4.243	45.1886	0.0888888888888889	6.8989483310471	4.52622725502878	0.00264705680079342	0.021291019507065	0.0155059579530951	GSN/HSPG2/CLU/LDLR	4
Endothelial_cells	GO:0001101	response to acid chemical	7.243	144.189	0.0486111111111111	3.77286236854138	3.81602015028084	0.00266778063081055	0.0214089395622547	0.015591837514522	KLF2/COL4A1/ABCB1/ZEB1/ATP2B4/COL18A1/FYN	7
Endothelial_cells	GO:0072376	protein activation cascade	3.243	22.1886	0.136363636363636	10.5836139169472	5.13843504916462	0.0027145317720553	0.0217143750554658	0.0158142820016703	FN1/THBD/F8	3
Endothelial_cells	GO:0045216	cell-cell junction organization	9.243	226.189	0.0398230088495575	3.0907899049492	3.61259424867469	0.00271814040626335	0.0217143750554658	0.0158142820016703	CLDN5/EFNB2/CDH5/HEG1/GJA5/CAV1/GJA4/GJA1/EPHA4	9
Endothelial_cells	GO:1902893	regulation of miRNA transcription	5.243	75.1886	0.0666666666666667	5.17421124828532	4.1381580492506	0.00282610209671195	0.0225258837550562	0.0164052926749846	MYC/ETS1/EGR1/KLF4/FOS	5
Endothelial_cells	GO:0007157	heterophilic cell-cell adhesion via plasma membrane cell adhesion molecules	4.243	46.1886	0.0869565217391304	6.74897119341564	4.46001270835793	0.00287024653146728	0.0228262173482229	0.0166240215181948	SELE/SELP/ITGA5/ICAM1	4
Endothelial_cells	GO:0007266	Rho protein signal transduction	7.243	147.189	0.0476190476190476	3.69586517734666	3.74880409112995	0.0029931574884091	0.0235447334015838	0.0171473069206783	HEG1/DLC1/STMN1/NRP1/TEK/CDC42EP3/ABL2	7
Endothelial_cells	GO:0061614	miRNA transcription	5.243	76.1886	0.0657894736842105	5.1061295213342	4.09782132723918	0.00299393523005129	0.0235447334015838	0.0171473069206783	MYC/ETS1/EGR1/KLF4/FOS	5
Endothelial_cells	GO:0071260	cellular response to mechanical stimulus	5.243	76.1886	0.0657894736842105	5.1061295213342	4.09782132723918	0.00299393523005129	0.0235447334015838	0.0171473069206783	TEK/PDE2A/TLR4/BAG3/PIEZO2	5
Endothelial_cells	GO:0150116	regulation of cell-substrate junction organization	5.243	76.1886	0.0657894736842105	5.1061295213342	4.09782132723918	0.00299393523005129	0.0235447334015838	0.0171473069206783	KDR/FAM107A/DLC1/NRP1/TEK	5
Endothelial_cells	GO:1903053	regulation of extracellular matrix organization	5.243	76.1886	0.0657894736842105	5.1061295213342	4.09782132723918	0.00299393523005129	0.0235447334015838	0.0171473069206783	TIMP3/TGFBR3/TIE1/RGCC/LAMB1	5
Endothelial_cells	GO:0051960	regulation of nervous system development	14.243	466.189	0.0300429184549356	2.3317260990127	3.32565654737702	0.00300241647535991	0.0235589612766574	0.0171576688872614	SEMA3G/FN1/HEY1/NRP1/TIAM1/DLL4/JAM2/SERPINE2/EPHA4/BHLHE40/LDLR/CTSC/CX3CL1/ID2	14
Endothelial_cells	GO:0006939	smooth muscle contraction	6.243	110.189	0.0545454545454545	4.2334455667789	3.88569652067531	0.00302174337193815	0.0236056987750301	0.0171917071673146	CAV1/SULF1/SULF2/EDNRB/NPNT/ATP2B4	6
Endothelial_cells	GO:0051851	host-mediated perturbation of symbiont process	6.243	110.189	0.0545454545454545	4.2334455667789	3.88569652067531	0.00302174337193815	0.0236056987750301	0.0171917071673146	IFI27/GSN/STOM/IFITM3/IFITM2/CAV2	6
Endothelial_cells	GO:0001991	regulation of systemic arterial blood pressure by circulatory renin-angiotensin	3.243	23.1886	0.130434782608696	10.1234567901235	5.00178576609833	0.0030922606466972	0.0239982412550746	0.0174775904801524	PCSK5/GJA5/EDNRB	3
Endothelial_cells	GO:0010955	negative regulation of protein processing	3.243	23.1886	0.130434782608696	10.1234567901235	5.00178576609833	0.0030922606466972	0.0239982412550746	0.0174775904801524	PLAT/SERPINE2/SERPINE1	3
Endothelial_cells	GO:0001990	regulation of systemic arterial blood pressure by hormone	4.243	47.1886	0.0851063829787234	6.60537606164084	4.39574279967948	0.0031059745832821	0.0239982412550746	0.0174775904801524	PCSK5/GJA5/EDNRB/NOS3	4
Endothelial_cells	GO:0010463	mesenchymal cell proliferation	4.243	47.1886	0.0851063829787234	6.60537606164084	4.39574279967948	0.0031059745832821	0.0239982412550746	0.0174775904801524	KDR/TGFBR2/MYC/ZEB1	4
Endothelial_cells	GO:0014911	positive regulation of smooth muscle cell migration	4.243	47.1886	0.0851063829787234	6.60537606164084	4.39574279967948	0.0031059745832821	0.0239982412550746	0.0174775904801524	ADAMTS1/NRP1/POSTN/TLR4	4
Endothelial_cells	GO:0003073	regulation of systemic arterial blood pressure	6.243	112.189	0.0535714285714286	4.15784832451499	3.82939726741973	0.00330446014276058	0.0254205855426745	0.0185134643475842	ENG/PCSK5/GJA5/POSTN/EDNRB/NOS3	6
Endothelial_cells	GO:0032231	regulation of actin filament bundle assembly	6.243	112.189	0.0535714285714286	4.15784832451499	3.82939726741973	0.00330446014276058	0.0254205855426745	0.0185134643475842	S1PR1/DLC1/STMN1/NRP1/RGCC/CX3CL1	6
Endothelial_cells	GO:0045861	negative regulation of proteolysis	7.243	150.189	0.0466666666666667	3.62194787379973	3.68332810478032	0.00334808661450749	0.0256444551753274	0.0186765055354305	TIMP3/PLAT/SERPINE2/EPHA4/TIMP2/SERPINB1/SERPINE1	7
Endothelial_cells	GO:0071675	regulation of mononuclear cell migration	7.243	150.189	0.0466666666666667	3.62194787379973	3.68332810478032	0.00334808661450749	0.0256444551753274	0.0186765055354305	JAM2/MSN/CMKLR1/CD200/ABL2/CX3CL1/SERPINE1	7
Endothelial_cells	GO:0006898	receptor-mediated endocytosis	10.243	279.189	0.03584229390681	2.78183400445447	3.42564551601386	0.00344135281870626	0.0262440469816956	0.0191131800373481	SELE/EFNB2/HSPG2/CALCRL/RAMP3/CAV1/CLU/LDLR/CAV2/SERPINE1	10
Endothelial_cells	GO:0032760	positive regulation of tumor necrosis factor production	6.243	113.189	0.0530973451327434	4.12105320659893	3.80173746046531	0.00345299092965108	0.0262440469816956	0.0191131800373481	CLU/AKAP12/IL33/ARID5A/TLR4/HSPB1	6
Endothelial_cells	GO:0120161	regulation of cold-induced thermogenesis	7.243	151.189	0.0463576158940397	3.59796146403946	3.66187494358337	0.00347325571679603	0.0262440469816956	0.0191131800373481	EPAS1/CAV1/LEPR/GJA1/TLR4/CMKLR1/ID1	7
Endothelial_cells	GO:0030318	melanocyte differentiation	3.243	24.1886	0.125	9.70164609053498	4.87326820143091	0.0035006927579662	0.0262440469816956	0.0191131800373481	EDNRB/MEF2C/ADAMTS9	3
Endothelial_cells	GO:0030449	regulation of complement activation	3.243	24.1886	0.125	9.70164609053498	4.87326820143091	0.0035006927579662	0.0262440469816956	0.0191131800373481	A2M/CLU/CFH	3
Endothelial_cells	GO:0046597	host-mediated suppression of symbiont invasion	3.243	24.1886	0.125	9.70164609053498	4.87326820143091	0.0035006927579662	0.0262440469816956	0.0191131800373481	GSN/IFITM3/IFITM2	3
Endothelial_cells	GO:0061318	renal filtration cell differentiation	3.243	24.1886	0.125	9.70164609053498	4.87326820143091	0.0035006927579662	0.0262440469816956	0.0191131800373481	PODXL/JAG1/EDNRB	3
Endothelial_cells	GO:0072112	podocyte differentiation	3.243	24.1886	0.125	9.70164609053498	4.87326820143091	0.0035006927579662	0.0262440469816956	0.0191131800373481	PODXL/JAG1/EDNRB	3
Endothelial_cells	GO:1904996	positive regulation of leukocyte adhesion to vascular endothelial cell	3.243	24.1886	0.125	9.70164609053498	4.87326820143091	0.0035006927579662	0.0262440469816956	0.0191131800373481	SELE/SELP/ETS1	3
Endothelial_cells	GO:2000114	regulation of establishment of cell polarity	3.243	24.1886	0.125	9.70164609053498	4.87326820143091	0.0035006927579662	0.0262440469816956	0.0191131800373481	GSN/CDH5/ABL2	3
Endothelial_cells	GO:0031345	negative regulation of cell projection organization	8.243	192.189	0.0416666666666667	3.23388203017833	3.55442676504419	0.00351594484493472	0.0263025450158146	0.0191557833545395	SEMA3G/EFNB2/VIM/NRP1/PTPRG/EPHA4/PMP22/FYN	8
Endothelial_cells	GO:0072678	T cell migration	5.243	79.1886	0.0632911392405063	4.91222586862531	3.98094087422841	0.00354057925002619	0.0264308357967071	0.0192492157734817	S1PR1/MSN/ICAM1/CD200/ABL2	5
Endothelial_cells	GO:0006986	response to unfolded protein	7.243	152.189	0.0460526315789474	3.57429066493394	3.64060291812198	0.00360195998150101	0.0268323221406752	0.0195416127799399	STC2/BAG3/HSPA1A/DNAJB4/HSPB1/ATF3/DNAJB1	7
Endothelial_cells	GO:0050767	regulation of neurogenesis	12.243	378.189	0.0317460317460317	2.46391011823111	3.2846828820423	0.00378875499990341	0.0281644082203346	0.020511752830502	SEMA3G/FN1/HEY1/NRP1/TIAM1/DLL4/SERPINE2/EPHA4/BHLHE40/LDLR/CX3CL1/ID2	12
Endothelial_cells	GO:0031960	response to corticosteroid	7.243	154.189	0.0454545454545455	3.52787130564908	3.59859086578255	0.00387022922811849	0.0285712126801055	0.0208080229478746	IGFBP7/FAM107A/STC1/ABCB1/ZFP36/FOS/FOSB	7
Endothelial_cells	GO:0106106	cold-induced thermogenesis	7.243	154.189	0.0454545454545455	3.52787130564908	3.59859086578255	0.00387022922811849	0.0285712126801055	0.0208080229478746	EPAS1/CAV1/LEPR/GJA1/TLR4/CMKLR1/ID1	7
Endothelial_cells	GO:2001235	positive regulation of apoptotic signaling pathway	7.243	154.189	0.0454545454545455	3.52787130564908	3.59859086578255	0.00387022922811849	0.0285712126801055	0.0208080229478746	HYAL2/CAV1/CLU/MYC/TLR4/CTSC/ATF3	7
Endothelial_cells	GO:0051150	regulation of smooth muscle cell differentiation	4.243	50.1886	0.08	6.20905349794239	4.21363623256786	0.00389171923505358	0.0285712126801055	0.0208080229478746	ENG/HEY1/ZEB1/RCAN1	4
Endothelial_cells	GO:0030038	contractile actin filament bundle assembly	6.243	116.189	0.0517241379310345	4.0144742443593	3.72063487108131	0.00392844599272312	0.0285712126801055	0.0208080229478746	S1PR1/PDLIM1/DLC1/STMN1/NRP1/RGCC	6
Endothelial_cells	GO:0043149	stress fiber assembly	6.243	116.189	0.0517241379310345	4.0144742443593	3.72063487108131	0.00392844599272312	0.0285712126801055	0.0208080229478746	S1PR1/PDLIM1/DLC1/STMN1/NRP1/RGCC	6
Endothelial_cells	GO:0040037	negative regulation of fibroblast growth factor receptor signaling pathway	3.243	25.1886	0.12	9.31358024691358	4.75207080487952	0.00394057790292025	0.0285712126801055	0.0208080229478746	SPRY1/SULF1/SULF2	3
Endothelial_cells	GO:0046697	decidualization	3.243	25.1886	0.12	9.31358024691358	4.75207080487952	0.00394057790292025	0.0285712126801055	0.0208080229478746	STC1/STC2/PTGIS	3
Endothelial_cells	GO:0072311	glomerular epithelial cell differentiation	3.243	25.1886	0.12	9.31358024691358	4.75207080487952	0.00394057790292025	0.0285712126801055	0.0208080229478746	PODXL/JAG1/EDNRB	3
Endothelial_cells	GO:0086064	cell communication by electrical coupling involved in cardiac conduction	3.243	25.1886	0.12	9.31358024691358	4.75207080487952	0.00394057790292025	0.0285712126801055	0.0208080229478746	GJA5/CAV1/GJA1	3
Endothelial_cells	GO:1901201	regulation of extracellular matrix assembly	3.243	25.1886	0.12	9.31358024691358	4.75207080487952	0.00394057790292025	0.0285712126801055	0.0208080229478746	TGFBR3/TIE1/RGCC	3
Endothelial_cells	GO:1903318	negative regulation of protein maturation	3.243	25.1886	0.12	9.31358024691358	4.75207080487952	0.00394057790292025	0.0285712126801055	0.0208080229478746	PLAT/SERPINE2/SERPINE1	3
Endothelial_cells	GO:0032640	tumor necrosis factor production	8.243	196.189	0.0408163265306122	3.16788443772571	3.48553476066565	0.00398191950856676	0.028712181421456	0.0209106885518094	CLU/AKAP12/IL33/ARID5A/TLR4/ZFP36/HSPB1/CX3CL1	8
Endothelial_cells	GO:0032680	regulation of tumor necrosis factor production	8.243	196.189	0.0408163265306122	3.16788443772571	3.48553476066565	0.00398191950856676	0.028712181421456	0.0209106885518094	CLU/AKAP12/IL33/ARID5A/TLR4/ZFP36/HSPB1/CX3CL1	8
Endothelial_cells	GO:0043122	regulation of canonical NF-kappaB signal transduction	11.243	332.189	0.0331325301204819	2.57152065050325	3.30052085086533	0.00399254632623474	0.028712181421456	0.0209106885518094	TGFBR3/CAV1/GJA1/EDNRB/PLK2/TLR4/KLF4/APOL3/HSPB1/CD200/CX3CL1	11
Endothelial_cells	GO:0048638	regulation of developmental growth	11.243	332.189	0.0331325301204819	2.57152065050325	3.30052085086533	0.00399254632623474	0.028712181421456	0.0209106885518094	SEMA3G/FN1/IGF2/TGFBR3/NRP1/OLFM1/DUSP6/CDKN1A/MEF2C/FOXC1/STC2	11
Endothelial_cells	GO:1901800	positive regulation of proteasomal protein catabolic process	6.243	117.189	0.0512820512820513	3.98016249868102	3.69420457115479	0.00409721257925285	0.029345350136596	0.0213718166565917	CAV1/CLU/ECSCR/IL33/HSPA1A/HSPA1B	6
Endothelial_cells	GO:1903557	positive regulation of tumor necrosis factor superfamily cytokine production	6.243	117.189	0.0512820512820513	3.98016249868102	3.69420457115479	0.00409721257925285	0.029345350136596	0.0213718166565917	CLU/AKAP12/IL33/ARID5A/TLR4/HSPB1	6
Endothelial_cells	GO:0035914	skeletal muscle cell differentiation	5.243	83.1886	0.0602409638554217	4.67549209182409	3.83397302888933	0.00437633108389439	0.0310377812605757	0.0226043910684572	MYC/MEF2C/EGR1/FOS/ATF3	5
Endothelial_cells	GO:1903039	positive regulation of leukocyte cell-cell adhesion	10.243	289.189	0.0346020761245675	2.68557677246643	3.29903886636511	0.00440626650238599	0.0310377812605757	0.0226043910684572	SELE/IGF2/EFNB2/TGFBR2/CAV1/SELP/PNP/ETS1/ABL2/FYN	10
Endothelial_cells	GO:0002026	regulation of the force of heart contraction	3.243	26.1886	0.115384615384615	8.95536562203229	4.637491780514	0.0044126214083288	0.0310377812605757	0.0226043910684572	CAV1/ATP2B4/NOS3	3
Endothelial_cells	GO:0003148	outflow tract septum morphogenesis	3.243	26.1886	0.115384615384615	8.95536562203229	4.637491780514	0.0044126214083288	0.0310377812605757	0.0226043910684572	ENG/TGFBR2/NRP1	3
Endothelial_cells	GO:0007263	nitric oxide mediated signal transduction	3.243	26.1886	0.115384615384615	8.95536562203229	4.637491780514	0.0044126214083288	0.0310377812605757	0.0226043910684572	KDR/ATP2B4/NOS3	3
Endothelial_cells	GO:0030194	positive regulation of blood coagulation	3.243	26.1886	0.115384615384615	8.95536562203229	4.637491780514	0.0044126214083288	0.0310377812605757	0.0226043910684572	THBD/PLAT/SERPINE1	3
Endothelial_cells	GO:0050926	regulation of positive chemotaxis	3.243	26.1886	0.115384615384615	8.95536562203229	4.637491780514	0.0044126214083288	0.0310377812605757	0.0226043910684572	KDR/S1PR1/ANGPT2	3
Endothelial_cells	GO:1900048	positive regulation of hemostasis	3.243	26.1886	0.115384615384615	8.95536562203229	4.637491780514	0.0044126214083288	0.0310377812605757	0.0226043910684572	THBD/PLAT/SERPINE1	3
Endothelial_cells	GO:2000209	regulation of anoikis	3.243	26.1886	0.115384615384615	8.95536562203229	4.637491780514	0.0044126214083288	0.0310377812605757	0.0226043910684572	PIK3R3/CAV1/ITGA5	3
Endothelial_cells	GO:0002062	chondrocyte differentiation	6.243	119.189	0.0504201680672269	3.91326901130823	3.64221272438713	0.00445075932709478	0.0312437995705202	0.0227544313824266	TGFBR2/SULF1/SULF2/SCIN/MEF2C/ARID5A	6
Endothelial_cells	GO:0002262	myeloid cell homeostasis	8.243	201.189	0.0398009950248756	3.08908134225989	3.40186295858746	0.00462987169098655	0.0323084524523192	0.0235298034971503	EPAS1/TGFBR3/KLF2/ETS1/ZFP36/HSPA1A/HSPA1B/ID2	8
Endothelial_cells	GO:0071706	tumor necrosis factor superfamily cytokine production	8.243	201.189	0.0398009950248756	3.08908134225989	3.40186295858746	0.00462987169098655	0.0323084524523192	0.0235298034971503	CLU/AKAP12/IL33/ARID5A/TLR4/ZFP36/HSPB1/CX3CL1	8
Endothelial_cells	GO:1903555	regulation of tumor necrosis factor superfamily cytokine production	8.243	201.189	0.0398009950248756	3.08908134225989	3.40186295858746	0.00462987169098655	0.0323084524523192	0.0235298034971503	CLU/AKAP12/IL33/ARID5A/TLR4/ZFP36/HSPB1/CX3CL1	8
Endothelial_cells	GO:0006816	calcium ion transport	13.243	439.189	0.0296127562642369	2.29833984832719	3.14464527645595	0.00471463853434406	0.0328350861238045	0.0239133435885032	STC1/CALCRL/RAMP3/CAV1/EDNRB/SLC25A25/STC2/GPM6A/CLIC2/ATP2B4/FYN/NOS3/CX3CL1	13
Endothelial_cells	GO:0048013	ephrin receptor signaling pathway	4.243	53.1886	0.0754716981132075	5.85759763956829	4.04582719277323	0.00480211162564727	0.0332602265164146	0.0242229675146748	EFNB2/TIAM1/EPHA4/FYN	4
Endothelial_cells	GO:1904707	positive regulation of vascular associated smooth muscle cell proliferation	4.243	53.1886	0.0754716981132075	5.85759763956829	4.04582719277323	0.00480211162564727	0.0332602265164146	0.0242229675146748	ADAMTS1/CALCRL/GJA1/RGCC	4
Endothelial_cells	GO:0003002	regionalization	13.243	440.189	0.0295454545454545	2.2931163486719	3.13564396771022	0.00480394095819072	0.0332602265164146	0.0242229675146748	SPRY1/ENG/PCSK5/SOX17/TGFBR2/HEY1/NRP1/DLL4/ETS2/MEF2C/BHLHE40/SOX18/FOXC1	13
Endothelial_cells	GO:0002053	positive regulation of mesenchymal cell proliferation	3.243	27.1886	0.111111111111111	8.62368541380887	4.52892067188525	0.0049174853963928	0.0337158076401223	0.024554761008457	KDR/TGFBR2/MYC	3
Endothelial_cells	GO:0003181	atrioventricular valve morphogenesis	3.243	27.1886	0.111111111111111	8.62368541380887	4.52892067188525	0.0049174853963928	0.0337158076401223	0.024554761008457	TGFBR2/HEY1/OLFM1	3
Endothelial_cells	GO:0033622	integrin activation	3.243	27.1886	0.111111111111111	8.62368541380887	4.52892067188525	0.0049174853963928	0.0337158076401223	0.024554761008457	FN1/SELP/CX3CL1	3
Endothelial_cells	GO:0042730	fibrinolysis	3.243	27.1886	0.111111111111111	8.62368541380887	4.52892067188525	0.0049174853963928	0.0337158076401223	0.024554761008457	THBD/PLAT/SERPINE1	3
Endothelial_cells	GO:0062009	secondary palate development	3.243	27.1886	0.111111111111111	8.62368541380887	4.52892067188525	0.0049174853963928	0.0337158076401223	0.024554761008457	TGFBR3/TGFBR2/LRRC32	3
Endothelial_cells	GO:0018108	peptidyl-tyrosine phosphorylation	6.243	122.189	0.0491803278688525	3.81704108480065	3.56631004362953	0.00502259577416518	0.0343697396871652	0.0250310107635364	ENPP2/FLT1/KDR/ABL2/FYN/FLT4	6
Endothelial_cells	GO:0035296	regulation of tube diameter	7.243	162.189	0.0432098765432099	3.35365543870345	3.43724455160936	0.00509758784373224	0.034748229104669	0.0253066594233649	GJA5/KLF2/CAV1/EDNRB/ITGA9/FOXC1/NOS3	7
Endothelial_cells	GO:0097746	blood vessel diameter maintenance	7.243	162.189	0.0432098765432099	3.35365543870345	3.43724455160936	0.00509758784373224	0.034748229104669	0.0253066594233649	GJA5/KLF2/CAV1/EDNRB/ITGA9/FOXC1/NOS3	7
Endothelial_cells	GO:0003044	regulation of systemic arterial blood pressure mediated by a chemical signal	4.243	54.1886	0.0740740740740741	5.74912360920591	3.99272827370363	0.00513474291179221	0.034866879272189	0.025393070715604	PCSK5/GJA5/EDNRB/NOS3	4
Endothelial_cells	GO:0043094	metabolic compound salvage	4.243	54.1886	0.0740740740740741	5.74912360920591	3.99272827370363	0.00513474291179221	0.034866879272189	0.025393070715604	NNMT/PNP/UPP1/PTGIS	4
Endothelial_cells	GO:0000302	response to reactive oxygen species	8.243	205.189	0.0390243902439024	3.02880658436214	3.33677994950809	0.00520420348834392	0.035270715004496	0.0256871787494175	FBLN5/HYAL2/KLF2/KLF4/FOS/TXNIP/FYN/NOS3	8
Endothelial_cells	GO:0018212	peptidyl-tyrosine modification	6.243	123.189	0.0487804878048781	3.78600823045267	3.54154317039607	0.00522467468803133	0.0352740465075308	0.025689605037457	ENPP2/FLT1/KDR/ABL2/FYN/FLT4	6
Endothelial_cells	GO:0070555	response to interleukin-1	6.243	123.189	0.0487804878048781	3.78600823045267	3.54154317039607	0.00522467468803133	0.0352740465075308	0.025689605037457	SELE/HYAL2/KLF2/AKAP12/EGR1/PTGIS	6
Endothelial_cells	GO:0035150	regulation of tube size	7.243	163.189	0.0429447852760736	3.33308086545987	3.41778900032907	0.00526944084490107	0.0355083885941712	0.0258602731701352	GJA5/KLF2/CAV1/EDNRB/ITGA9/FOXC1/NOS3	7
Endothelial_cells	GO:0014855	striated muscle cell proliferation	5.243	87.1886	0.0574712643678161	4.460526938177	3.6960908549728	0.00534395334738253	0.0359419033706814	0.0261759960454246	TGFBR3/MEF2C/FOXC1/FOS/CAV2	5
Endothelial_cells	GO:0030510	regulation of BMP signaling pathway	6.243	124.189	0.0483870967741935	3.75547590601354	3.51703458731053	0.00543265191088434	0.0363997986666653	0.026509474919186	ENG/KDR/CDH5/CAV1/SULF1/FBN1	6
Endothelial_cells	GO:0035821	modulation of process of another organism	6.243	124.189	0.0483870967741935	3.75547590601354	3.51703458731053	0.00543265191088434	0.0363997986666653	0.026509474919186	IFI27/GSN/STOM/IFITM3/IFITM2/CAV2	6
Endothelial_cells	GO:0031639	plasminogen activation	3.243	28.1886	0.107142857142857	8.31569664902998	4.42582359143624	0.00545579002234085	0.0364166248939235	0.026521729230084	PLAT/SERPINE2/SERPINE1	3
Endothelial_cells	GO:0044342	type B pancreatic cell proliferation	3.243	28.1886	0.107142857142857	8.31569664902998	4.42582359143624	0.00545579002234085	0.0364166248939235	0.026521729230084	IGFBP3/IGFBP4/SERPINB1	3
Endothelial_cells	GO:0030857	negative regulation of epithelial cell differentiation	4.243	55.1886	0.0727272727272727	5.64459408903853	3.94094213982537	0.0054824647640714	0.0364568419622149	0.0265510187701981	SPRY1/JAG1/CAV1/ZEB1	4
Endothelial_cells	GO:0031100	animal organ regeneration	4.243	55.1886	0.0727272727272727	5.64459408903853	3.94094213982537	0.0054824647640714	0.0364568419622149	0.0265510187701981	HSPG2/TGFBR3/SULF2/ANGPT2	4
Endothelial_cells	GO:0010975	regulation of neuron projection development	13.243	448.189	0.0290178571428571	2.25216784244562	3.06449338218839	0.00556847497242101	0.0369591825707116	0.0269168665564395	SEMA3G/FN1/EFNB2/VIM/NRP1/PTPRG/TIAM1/EPHA4/KLF4/PMP22/ABL2/FYN/CX3CL1	13
Endothelial_cells	GO:0010232	vascular transport	5.243	88.1886	0.0568181818181818	4.40983913206135	3.66292116341747	0.00560769079487732	0.0370107592461903	0.0269544291429125	ABCG2/SLC2A3/LEPR/ABCB1/ATP2B4	5
Endothelial_cells	GO:0048041	focal adhesion assembly	5.243	88.1886	0.0568181818181818	4.40983913206135	3.66292116341747	0.00560769079487732	0.0370107592461903	0.0269544291429125	KDR/FAM107A/DLC1/NRP1/TEK	5
Endothelial_cells	GO:0150104	transport across blood-brain barrier	5.243	88.1886	0.0568181818181818	4.40983913206135	3.66292116341747	0.00560769079487732	0.0370107592461903	0.0269544291429125	ABCG2/SLC2A3/LEPR/ABCB1/ATP2B4	5
Endothelial_cells	GO:0043086	negative regulation of catalytic activity	7.243	166.189	0.0421686746987952	3.27284446427686	3.36031708100648	0.00581115791371637	0.0382820869278592	0.0278803196842284	NES/HEG1/EDNRB/CDKN1A/TIMP2/ZFP36/SERPINB1	7
Endothelial_cells	GO:0071385	cellular response to glucocorticoid stimulus	4.243	56.1886	0.0714285714285714	5.54379776601999	3.89041117106482	0.00584557319985753	0.0384370930515772	0.0279932085215171	FAM107A/STC1/ABCB1/ZFP36	4
Endothelial_cells	GO:0010720	positive regulation of cell development	13.243	451.189	0.0288248337028825	2.23718668163113	3.03819766702792	0.00587913465993177	0.0385231717202608	0.0280558984371796	FN1/CLDN5/CDH5/TGFBR2/NRP1/ABCB1/TIAM1/SERPINE2/PNP/EPHA4/FOS/CX3CL1/ID2	13
Endothelial_cells	GO:2000628	regulation of miRNA metabolic process	5.243	89.1886	0.0561797752808989	4.36029037776853	3.63024323264129	0.00588048415667532	0.0385231717202608	0.0280558984371796	MYC/ETS1/EGR1/KLF4/FOS	5
Endothelial_cells	GO:0031334	positive regulation of protein-containing complex assembly	8.243	210.189	0.0380952380952381	2.95669214187733	3.25761943885821	0.00599699003052517	0.0391411678332428	0.0285059765435801	CDH5/CLU/MSN/TLR4/HSPA1A/CDC42EP3/FNIP2/HSPA1B	8
Endothelial_cells	GO:0045862	positive regulation of proteolysis	8.243	210.189	0.0380952380952381	2.95669214187733	3.25761943885821	0.00599699003052517	0.0391411678332428	0.0285059765435801	GSN/CAV1/CLU/ECSCR/IL33/HSPA1A/CTSC/HSPA1B	8
Endothelial_cells	GO:0042026	protein refolding	3.243	29.1886	0.103448275862069	8.0289484887186	4.32773127100625	0.00602811468444941	0.0392717213114223	0.0286010568539715	HSPA1A/HSPB1/HSPA1B	3
Endothelial_cells	GO:0007492	endoderm development	5.243	90.1886	0.0555555555555556	4.31184270690444	3.59804373721411	0.00616249330364108	0.0399995659102144	0.0291311361083498	FN1/SOX17/ITGA5/COL4A2/LAMB1	5
Endothelial_cells	GO:0051591	response to cAMP	5.243	90.1886	0.0555555555555556	4.31184270690444	3.59804373721411	0.00616249330364108	0.0399995659102144	0.0291311361083498	THBD/STC1/PDE2A/FOS/FOSB	5
Endothelial_cells	GO:0031638	zymogen activation	4.243	57.1886	0.0701754385964912	5.44653815608981	3.84108126792513	0.00622435857890244	0.0402531321283965	0.0293158049127794	THBD/PLAT/SERPINE2/SERPINE1	4
Endothelial_cells	GO:0048146	positive regulation of fibroblast proliferation	4.243	57.1886	0.0701754385964912	5.44653815608981	3.84108126792513	0.00622435857890244	0.0402531321283965	0.0293158049127794	FN1/MYC/CDKN1A/S100A6	4
Endothelial_cells	GO:0001503	ossification	13.243	455.189	0.0285714285714286	2.217519106408	3.00345542178632	0.00631474607580809	0.0407630135167795	0.0296871445457503	IGFBP3/PTPRB/IGF2/S1PR1/STC1/JAG1/MGP/MEF2C/FOXC1/NPNT/SRGN/ID1/ID2	13
Endothelial_cells	GO:0003407	neural retina development	5.243	91.1886	0.0549450549450549	4.26445982001538	3.5663098594208	0.00645387701592393	0.0415093620095217	0.0302306999327047	DLL4/PTPRM/GPM6A/FOS/ATP2B4	5
Endothelial_cells	GO:0086003	cardiac muscle cell contraction	5.243	91.1886	0.0549450549450549	4.26445982001538	3.5663098594208	0.00645387701592393	0.0415093620095217	0.0302306999327047	GSN/STC1/GJA5/CAV1/GJA1	5
Endothelial_cells	GO:0022612	gland morphogenesis	6.243	129.189	0.0465116279069767	3.60991482438511	3.39819522339407	0.00656447037443617	0.0421438998038802	0.0306928251191341	TGFBR2/CAV1/NRP1/SULF1/SULF2/MSN	6
Endothelial_cells	GO:0010761	fibroblast migration	4.243	58.1886	0.0689655172413793	5.3526323258124	3.7929015785793	0.00661910546845081	0.0422891375451331	0.0307985997772393	HYAL2/PDLIM1/AKAP12/TNS1	4
Endothelial_cells	GO:0050982	detection of mechanical stimulus	4.243	58.1886	0.0689655172413793	5.3526323258124	3.7929015785793	0.00661910546845081	0.0422891375451331	0.0307985997772393	SERPINE2/MYC/FYN/PIEZO2	4
Endothelial_cells	GO:0003071	renal system process involved in regulation of systemic arterial blood pressure	3.243	30.1886	0.1	7.76131687242798	4.23422931765997	0.00663499920702457	0.0422891375451331	0.0307985997772393	PCSK5/GJA5/EDNRB	3
Endothelial_cells	GO:0051894	positive regulation of focal adhesion assembly	3.243	30.1886	0.1	7.76131687242798	4.23422931765997	0.00663499920702457	0.0422891375451331	0.0307985997772393	KDR/NRP1/TEK	3
Endothelial_cells	GO:0050920	regulation of chemotaxis	8.243	214.189	0.0373831775700935	2.90142686819738	3.19595967410575	0.00669481532108894	0.0425935007184956	0.0310202633085259	KDR/S1PR1/EFNB2/NRP1/CMKLR1/HSPB1/ANGPT2/SERPINE1	8
Endothelial_cells	GO:1990845	adaptive thermogenesis	7.243	171.189	0.0409356725146199	3.17714725771906	3.26738601362884	0.00680519439973541	0.043217880261629	0.0314749903796926	EPAS1/CAV1/LEPR/GJA1/TLR4/CMKLR1/ID1	7
Endothelial_cells	GO:0048562	embryonic organ morphogenesis	10.243	308.189	0.0324675324675325	2.51990807546363	3.0725922484727	0.00681823521109344	0.0432229596595528	0.0314786896356445	ENG/SPARC/SOX17/TGFBR2/MYC/FBN1/ZEB1/MEF2C/SOX18/ID2	10
Endothelial_cells	GO:0001542	ovulation from ovarian follicle	2.243	10.1886	0.2	15.522633744856	5.24804227959275	0.00694951728481459	0.0432782108160147	0.0315189282963001	ADAMTS1/NOS3	2
Endothelial_cells	GO:0003149	membranous septum morphogenesis	2.243	10.1886	0.2	15.522633744856	5.24804227959275	0.00694951728481459	0.0432782108160147	0.0315189282963001	TGFBR2/ID2	2
Endothelial_cells	GO:0044854	plasma membrane raft assembly	2.243	10.1886	0.2	15.522633744856	5.24804227959275	0.00694951728481459	0.0432782108160147	0.0315189282963001	CAV1/CAV2	2
Endothelial_cells	GO:0048865	stem cell fate commitment	2.243	10.1886	0.2	15.522633744856	5.24804227959275	0.00694951728481459	0.0432782108160147	0.0315189282963001	SOX17/SOX18	2
Endothelial_cells	GO:0061299	retina vasculature morphogenesis in camera-type eye	2.243	10.1886	0.2	15.522633744856	5.24804227959275	0.00694951728481459	0.0432782108160147	0.0315189282963001	COL4A1/NRP1	2
Endothelial_cells	GO:0072203	cell proliferation involved in metanephros development	2.243	10.1886	0.2	15.522633744856	5.24804227959275	0.00694951728481459	0.0432782108160147	0.0315189282963001	MYC/EGR1	2
Endothelial_cells	GO:0090269	fibroblast growth factor production	2.243	10.1886	0.2	15.522633744856	5.24804227959275	0.00694951728481459	0.0432782108160147	0.0315189282963001	HEG1/RGCC	2
Endothelial_cells	GO:0090270	regulation of fibroblast growth factor production	2.243	10.1886	0.2	15.522633744856	5.24804227959275	0.00694951728481459	0.0432782108160147	0.0315189282963001	HEG1/RGCC	2
Endothelial_cells	GO:1903044	protein localization to membrane raft	2.243	10.1886	0.2	15.522633744856	5.24804227959275	0.00694951728481459	0.0432782108160147	0.0315189282963001	CAV1/RFTN1	2
Endothelial_cells	GO:1990859	cellular response to endothelin	2.243	10.1886	0.2	15.522633744856	5.24804227959275	0.00694951728481459	0.0432782108160147	0.0315189282963001	KLF2/KLF4	2
Endothelial_cells	GO:0035051	cardiocyte differentiation	7.243	172.189	0.0406976744186047	3.15867547133697	3.24921002974858	0.00701827647434184	0.043549573123528	0.0317165577488944	SPRY1/EFNB2/SOX17/TGFBR3/JAG1/MEF2C/SOX18	7
Endothelial_cells	GO:0001755	neural crest cell migration	4.243	59.1886	0.0677966101694915	5.26190974401897	3.74582425142812	0.00703009251781675	0.043549573123528	0.0317165577488944	SEMA3G/FN1/NRP1/EDNRB	4
Endothelial_cells	GO:2001238	positive regulation of extrinsic apoptotic signaling pathway	4.243	59.1886	0.0677966101694915	5.26190974401897	3.74582425142812	0.00703009251781675	0.043549573123528	0.0317165577488944	HYAL2/CAV1/TLR4/ATF3	4
Endothelial_cells	GO:0007249	canonical NF-kappaB signal transduction	11.243	359.189	0.0306406685236769	2.37811937595286	3.01192448625341	0.00707788490889562	0.0437688469585122	0.0318762518802323	TGFBR3/CAV1/GJA1/EDNRB/PLK2/TLR4/KLF4/APOL3/HSPB1/CD200/CX3CL1	11
Endothelial_cells	GO:0007588	excretion	3.243	31.1886	0.0967741935483871	7.51095181202708	4.14495020917229	0.0072769449968739	0.0447646215748462	0.0326014608974197	ABCG2/STC1/EDNRB	3
Endothelial_cells	GO:0035872	nucleotide-binding domain, leucine rich repeat containing receptor signaling pathway	3.243	31.1886	0.0967741935483871	7.51095181202708	4.14495020917229	0.0072769449968739	0.0447646215748462	0.0326014608974197	TLR4/HSPA1A/HSPA1B	3
Endothelial_cells	GO:0070168	negative regulation of biomineral tissue development	3.243	31.1886	0.0967741935483871	7.51095181202708	4.14495020917229	0.0072769449968739	0.0447646215748462	0.0326014608974197	HEY1/SRGN/NOS3	3
Endothelial_cells	GO:0048145	regulation of fibroblast proliferation	5.243	94.1886	0.0531914893617021	4.12836003852552	3.47378086116032	0.00738584555271735	0.0453555141680782	0.033031799881535	FN1/CAV1/MYC/CDKN1A/S100A6	5
Endothelial_cells	GO:0046651	lymphocyte proliferation	10.243	312.189	0.032051282051282	2.48760156167564	3.02707371292923	0.00743651295184659	0.045558405813152	0.0331795630882947	IGF2/TGFBR2/LRRC32/MYC/CDKN1A/PNP/MEF2C/MSN/TLR4/FYN	10
Endothelial_cells	GO:0042311	vasodilation	4.243	60.1886	0.0666666666666667	5.17421124828532	3.69980421035889	0.00745759234211324	0.045558405813152	0.0331795630882947	GJA5/KLF2/EDNRB/NOS3	4
Endothelial_cells	GO:0060135	maternal process involved in female pregnancy	4.243	60.1886	0.0666666666666667	5.17421124828532	3.69980421035889	0.00745759234211324	0.045558405813152	0.0331795630882947	STC1/STC2/PTGIS/ANGPT2	4
Endothelial_cells	GO:0009266	response to temperature stimulus	7.243	175.189	0.04	3.10452674897119	3.19546850195456	0.00768727059433048	0.0468148178952304	0.0340945908026794	BAG3/HSPA1A/DNAJB4/HSPB1/DNAJB1/HSPA1B/NOS3	7
Endothelial_cells	GO:0055017	cardiac muscle tissue growth	5.243	95.1886	0.0526315789473684	4.08490361706736	3.44379059538718	0.00771629113991053	0.0468148178952304	0.0340945908026794	S1PR1/HEG1/TGFBR3/MEF2C/FOXC1	5
Endothelial_cells	GO:0071347	cellular response to interleukin-1	5.243	95.1886	0.0526315789473684	4.08490361706736	3.44379059538718	0.00771629113991053	0.0468148178952304	0.0340945908026794	HYAL2/KLF2/AKAP12/EGR1/PTGIS	5
Endothelial_cells	GO:0072091	regulation of stem cell proliferation	5.243	95.1886	0.0526315789473684	4.08490361706736	3.44379059538718	0.00771629113991053	0.0468148178952304	0.0340945908026794	KDR/SOX17/TGFBR2/GJA1/SOX18	5
Endothelial_cells	GO:0001954	positive regulation of cell-matrix adhesion	4.243	61.1886	0.0655737704918033	5.08938811306753	3.65479895028154	0.00790187141483256	0.0476948854115791	0.0347355319234115	KDR/NRP1/TEK/CX3CL1	4
Endothelial_cells	GO:0060350	endochondral bone morphogenesis	4.243	61.1886	0.0655737704918033	5.08938811306753	3.65479895028154	0.00790187141483256	0.0476948854115791	0.0347355319234115	STC1/TGFBR2/MEF2C/FOXC1	4
[truncated: 3,630 more rows]
[truncated: 2 more columns]
